# Supplementary material for: The longitudinal associations between filial piety belief and mobile phone addiction: from the perspective of self-determination theory
Source: Front Psychol. 2025 Sep 18;16:1635463. doi: 10.3389/fpsyg.2025.1635463 (PMC12488399; doi:10.3389/fpsyg.2025.1635463)
Supplement: Supplementary file 1 [file Data_Sheet_1.zip]

Archive with 4 entries (3 files):
- Date Sheet/
- Date Sheet/Description of Raw Data.docx
- Date Sheet/Raw Data.sav
- Date Sheet/Raw Data.xlsx
