# Supplementary material for: The longitudinal associations between filial piety belief and mobile phone addiction: from the perspective of self-determination theory
Source: Front Psychol. 2025 Sep 18;16:1635463. doi: 10.3389/fpsyg.2025.1635463 (PMC12488399; doi:10.3389/fpsyg.2025.1635463)
Supplement: Supplementary file 1 [file Data_Sheet_1.zip › Date Sheet/Raw Data.xlsx]

## Sheet: Raw Data
RFP1_T1	RFP2_T1	RFP3_T1	RFP4_T1	RFP5_T1	AFP6_T1	AFP7_T1	AFP8_T1	AFP9_T1	AFP10_T1	BNS1_T1	BNS2_T1	BNS3_T1	BNS4_T1	BNS5_T1	BNS6_T1	BNS7_T1	BNS8_T1	BNS9_T1	BNS1_T2	BNS2_T2	BNS3_T2	BNS4_T2	BNS5_T2	BNS6_T2	BNS7_T2	BNS8_T2	BNS9_T2	MPA1_T1	MPA2_T1	MPA3_T1	MPA4_T1	MPA5_T1	MPA6_T1	MPA7_T1	MPA8_T1	MPA9_T1	MPA10_T1	MPA11_T1	MPA1_T2	MPA2_T2	MPA3_T2	MPA4_T2	MPA5_T2	MPA6_T2	MPA7_T2	MPA8_T2	MPA9_T2	MPA10_T2	MPA11_T2
5	4	5	5	4	2	2	3	4	3	5	4	4	3	4	4	5	5	5	4	4	5	4	5	4	5	5	5	3	6	6	6	4	6	4	4	2	5	4	5	5	3	3	2	3	2	3	4	4	3
5	5	5	5	2	1	1	1	2	3	7	7	7	6	5	5	7	7	5	6	7	7	6	5	5	7	7	5	4	4	3	2	2	2	1	1	2	3	2	3	4	3	5	2	1	2	3	1	2	3
5	5	5	5	5	2	4	2	2	4	6	7	7	6	5	5	6	7	6	6	6	7	6	4	4	6	6	5	5	5	1	1	1	6	1	2	5	6	4	5	5	2	2	1	5	1	2	5	4	2
3	4	5	5	3	2	1	1	4	2	6	5	5	5	4	4	6	5	7	5	6	4	4	5	6	6	7	6	4	3	2	2	2	2	2	2	2	3	1	5	5	2	1	2	1	1	1	2	2	4
5	5	5	5	4	4	4	2	2	1	5	5	2	2	2	5	4	4	5	4	4	4	4	4	4	4	4	4	5	5	5	5	5	1	1	2	5	5	4	5	5	4	5	6	5	6	5	4	5	6
5	5	5	5	5	4	3	3	4	1	7	4	7	5	5	4	6	6	6	6	4	5	5	5	4	5	5	5	4	4	3	2	1	1	1	1	2	2	1	5	4	3	1	1	1	1	1	3	2	1
5	5	5	5	5	2	2	3	3	1	7	6	7	6	6	6	7	7	7	7	7	6	6	6	6	6	7	6	4	3	3	2	2	2	1	2	4	2	2	4	2	1	1	1	1	1	1	3	2	3
4	5	5	5	4	2	2	1	2	2	5	5	5	4	4	4	5	6	6	6	4	5	7	5	4	6	6	7	3	3	2	6	3	2	2	2	5	2	2	3	2	2	6	2	4	1	3	3	2	1
5	4	5	5	5	1	3	3	2	1	7	7	6	5	6	5	6	6	6	6	6	6	6	6	6	6	6	6	6	6	6	6	4	4	5	6	6	6	1	4	4	2	4	1	3	1	1	3	1	1
5	3	5	5	5	1	1	1	2	2	7	7	6	5	4	7	7	7	7	7	7	7	7	7	7	7	7	7	5	4	5	5	4	5	4	5	4	5	4	4	4	4	4	4	4	4	4	4	4	4
4	3	5	2	3	1	1	2	1	2	5	2	2	4	4	4	6	6	6	5	6	5	4	4	4	6	6	6	5	4	5	3	3	4	3	4	5	4	5	5	4	4	4	4	3	4	3	5	5	4
5	5	5	5	5	1	3	1	5	1	7	7	7	7	7	7	7	7	7	7	7	6	6	6	7	7	7	7	2	2	1	6	1	1	1	1	5	3	1	1	2	1	6	1	6	1	1	5	1	1
5	5	5	5	5	2	2	2	2	2	7	7	7	7	7	7	7	7	7	7	7	7	7	7	7	7	7	7	6	2	2	2	2	2	2	2	2	2	2	4	4	1	1	1	1	1	1	1	1	1
5	5	5	5	5	5	3	1	4	3	4	4	5	5	4	4	5	5	5	7	7	7	6	5	4	7	7	7	4	4	4	3	3	2	1	2	3	4	1	4	4	3	1	1	2	2	2	3	2	2
5	5	5	5	5	3	4	2	4	2	4	5	4	5	5	6	6	7	5	5	5	6	5	6	6	6	6	6	2	2	1	1	1	1	1	1	1	1	1	2	2	1	1	1	1	1	1	1	1	1
5	3	5	3	1	1	2	1	2	1	3	1	4	2	2	2	4	5	6	4	2	2	2	2	2	2	2	2	6	6	5	6	5	5	5	5	6	6	4	5	5	1	4	1	4	3	4	4	4	1
5	5	5	5	5	2	2	1	3	3	7	7	7	6	5	5	7	7	7	6	6	6	6	6	5	6	7	7	4	4	3	1	1	2	1	3	1	2	1	4	4	4	6	1	6	1	1	1	1	1
5	4	5	4	5	2	3	1	3	1	7	7	7	7	7	7	7	7	7	7	7	7	7	7	7	7	7	7	5	5	4	5	4	1	1	3	5	5	4	2	2	1	1	1	2	1	1	2	6	1
5	5	5	5	5	1	1	1	2	2	6	3	3	7	7	7	7	7	7	7	7	7	7	7	7	7	7	7	6	6	6	6	5	6	5	5	2	5	6	4	4	4	1	5	1	2	2	1	5	1
5	5	5	5	5	2	2	1	1	1	5	5	6	6	6	5	7	7	6	6	6	7	6	6	5	6	7	7	2	3	1	6	1	6	1	2	3	2	1	4	5	2	5	1	5	1	3	5	4	2
5	5	5	5	5	2	4	1	5	2	5	5	5	5	6	6	7	7	7	7	7	7	6	6	5	6	6	6	4	4	3	3	2	2	2	2	4	2	4	3	4	3	3	1	4	1	3	4	3	2
5	5	5	5	5	4	4	2	5	5	7	7	7	7	6	7	7	7	7	6	3	3	7	7	6	6	7	7	2	1	1	1	1	6	1	1	1	1	4	5	3	1	6	1	6	1	6	1	1	1
5	5	5	5	5	3	2	2	5	5	5	5	5	5	5	5	5	7	7	6	6	6	6	6	6	6	6	6	3	3	3	2	2	2	2	1	3	3	1	4	3	3	3	3	3	3	3	5	2	1
5	3	4	5	4	1	1	1	2	1	2	1	1	4	4	5	4	4	4	4	4	4	4	4	4	4	4	4	5	5	5	5	5	5	5	5	5	5	5	3	2	1	1	1	1	1	1	1	1	1
5	5	5	4	5	2	2	2	4	5	7	6	6	6	6	5	7	7	7	7	4	5	5	6	5	6	6	6	5	3	3	1	5	2	1	4	5	2	3	4	3	3	5	3	3	2	2	4	3	4
5	4	5	5	5	1	1	1	3	1	7	7	7	7	7	7	7	7	7	7	7	7	7	7	7	7	7	7	4	5	3	6	1	6	1	2	1	3	1	5	5	5	6	1	3	1	3	1	1	1
5	5	5	5	5	1	2	1	5	1	7	7	7	6	7	7	7	7	3	5	7	7	6	6	6	6	6	6	2	3	2	5	1	1	1	1	4	2	2	4	2	2	1	1	1	1	1	2	2	2
5	4	5	5	4	1	2	1	1	3	5	5	5	5	5	5	7	7	7	7	7	7	6	7	6	7	7	7	5	5	5	2	5	4	2	2	1	5	1	5	6	6	1	6	2	2	2	4	6	6
5	5	5	5	5	4	4	4	5	5	6	4	6	6	6	7	7	7	6	5	6	6	7	6	6	6	7	7	2	1	1	3	1	3	1	1	3	1	1	2	3	2	4	1	4	1	2	2	1	2
5	5	5	5	5	2	2	1	4	3	4	4	5	6	5	4	7	7	7	4	4	5	6	5	4	7	7	7	4	5	1	3	2	4	1	1	5	1	3	4	4	2	2	1	1	1	2	1	3	4
5	5	5	5	5	5	3	3	4	1	6	6	6	6	6	6	6	6	6	7	7	7	7	7	7	7	7	7	5	5	5	2	2	1	1	1	1	1	1	6	1	1	1	1	1	1	1	1	1	1
5	5	5	5	5	1	1	1	3	5	4	3	1	6	6	4	7	7	7	6	6	6	6	6	6	4	6	4	5	5	5	1	1	4	1	2	1	1	1	4	1	5	4	1	4	1	2	1	2	1
5	5	5	5	5	1	2	1	2	1	7	7	3	5	6	6	7	7	7	6	7	7	6	6	7	7	7	7	4	4	2	6	1	1	1	1	4	4	1	5	5	2	5	1	1	1	1	1	1	2
5	5	5	5	3	5	2	1	4	1	7	7	7	7	7	6	7	7	7	7	7	7	7	7	7	7	7	7	4	6	1	6	1	6	4	1	1	5	5	4	6	1	1	1	2	1	1	1	1	1
5	4	5	5	4	2	1	1	1	2	6	7	5	7	7	7	5	6	6	5	5	3	6	5	5	7	7	7	4	3	4	1	1	1	1	1	2	3	1	5	3	3	2	5	2	2	1	5	2	3
5	3	5	1	1	1	1	2	2	3	5	7	5	4	7	5	5	6	6	5	5	5	5	5	5	5	5	5	5	4	3	5	3	4	5	5	5	5	2	5	4	4	4	4	4	4	4	4	4	4
5	5	5	5	5	3	2	2	3	3	3	3	3	2	2	2	4	4	4	4	4	4	4	4	4	5	5	5	5	3	2	2	2	1	2	1	3	4	4	5	4	3	3	2	2	1	3	1	3	2
5	5	5	5	5	1	2	1	2	1	6	6	6	6	4	4	7	7	5	7	7	7	7	7	6	7	7	7	5	6	4	6	3	6	2	4	4	4	4	5	5	6	5	6	6	6	5	1	5	1
5	5	5	5	5	2	3	1	5	1	5	5	5	6	4	4	5	5	6	6	5	5	6	6	4	7	7	6	4	4	4	5	3	3	3	2	1	4	2	4	4	2	3	5	2	1	1	1	1	3
5	4	5	5	5	2	2	1	2	1	7	5	4	5	5	5	7	7	7	5	5	5	5	5	5	5	5	5	4	4	3	6	3	3	3	2	2	4	3	4	4	4	4	4	4	4	4	4	4	4
5	5	5	5	5	2	2	2	3	3	7	7	5	6	7	6	7	7	7	7	7	6	7	5	5	7	7	7	4	4	4	6	3	6	2	4	4	4	4	5	5	5	5	4	5	3	5	5	5	4
5	5	5	5	5	4	2	2	4	2	3	2	7	7	7	6	6	6	7	6	5	5	7	7	6	7	7	6	5	2	1	5	1	6	1	5	6	1	5	5	4	2	4	1	5	1	3	5	2	5
5	3	5	4	3	3	2	2	3	1	4	7	4	5	4	4	5	7	7	4	7	4	5	5	3	7	7	7	6	6	6	6	4	6	3	3	6	6	1	6	6	4	1	1	4	2	4	6	4	1
5	5	5	5	5	4	2	1	3	2	7	7	7	7	7	7	7	7	7	6	7	5	6	6	5	6	6	6	4	2	2	5	1	4	1	4	5	2	2	4	5	4	3	3	5	4	4	4	4	4
5	5	5	5	5	2	2	1	4	1	7	5	4	6	7	6	7	7	7	7	5	7	7	7	7	7	7	7	4	6	1	6	5	5	5	4	1	1	1	2	1	1	5	1	4	1	3	1	1	1
4	5	4	4	4	4	3	1	3	2	5	5	5	5	5	5	6	7	7	5	5	5	5	5	5	5	5	5	4	4	3	6	3	4	3	2	5	3	3	4	4	4	3	3	3	2	3	5	4	3
5	5	5	5	5	2	2	2	5	2	7	7	7	4	5	5	6	7	7	7	7	7	7	7	7	7	7	7	4	5	3	1	2	1	1	2	1	4	2	1	1	1	1	1	1	1	1	1	1	1
5	5	5	5	5	2	3	2	4	2	7	5	7	6	5	5	6	7	7	7	7	7	7	7	7	7	7	7	3	5	1	1	1	1	1	1	1	2	1	4	4	1	1	1	1	1	1	2	1	1
4	4	5	5	3	1	1	1	2	5	5	5	5	5	5	4	6	6	6	6	5	5	4	4	4	6	6	6	4	5	1	2	1	1	1	2	6	3	1	5	3	1	2	1	1	1	2	6	4	4
5	5	5	5	5	4	3	2	2	1	5	5	5	5	5	5	5	5	5	5	6	7	6	5	5	6	6	4	1	3	1	1	1	1	1	3	1	1	1	3	1	2	1	1	3	1	3	1	1	1
5	5	5	5	4	1	1	1	3	2	7	7	7	7	7	7	7	7	7	6	5	5	5	4	4	5	5	4	3	2	2	2	1	1	1	1	1	1	2	4	2	1	1	1	2	1	3	1	2	1
5	5	5	5	5	4	1	1	5	1	7	7	7	5	5	4	7	7	7	7	6	6	7	7	6	7	7	7	2	1	1	2	1	2	1	1	5	1	1	4	3	2	6	1	4	1	4	4	1	1
5	5	5	5	5	2	3	1	2	2	7	7	7	7	7	6	7	7	7	6	4	4	6	4	4	7	7	7	2	2	1	3	1	5	1	4	1	3	3	4	2	1	1	2	5	1	2	1	4	4
5	5	5	5	5	3	3	3	5	5	6	6	5	7	7	5	6	6	4	6	6	6	6	6	6	6	6	5	4	1	1	5	1	1	1	2	1	1	1	3	1	1	1	1	1	1	1	2	1	1
5	5	5	5	5	2	2	2	3	4	6	6	6	6	6	6	6	6	6	5	5	5	5	6	4	7	7	7	5	5	5	6	4	6	3	4	1	4	2	3	4	1	1	1	4	1	4	4	2	1
5	5	5	5	5	3	3	1	3	1	7	7	7	7	7	5	6	7	6	7	7	5	7	7	6	6	7	7	4	2	1	2	1	1	1	1	2	1	1	5	1	1	2	1	1	1	1	3	1	1
5	3	5	5	2	2	4	4	4	4	4	5	5	5	5	4	4	5	4	6	6	5	5	5	5	5	5	5	3	3	1	1	1	1	1	1	1	1	1	4	3	1	1	2	1	1	2	4	1	1
5	5	5	5	5	4	4	4	4	4	5	4	5	6	6	6	7	7	7	4	4	4	4	4	4	7	7	7	2	1	2	1	1	2	1	1	1	2	1	5	4	4	4	1	2	1	5	1	4	1
5	5	5	5	5	2	3	2	5	5	7	7	7	7	7	7	7	7	7	7	7	7	5	7	6	6	6	7	1	4	1	4	1	4	1	1	4	1	1	5	3	1	6	1	6	1	4	5	1	1
5	5	5	5	4	4	3	2	3	2	7	7	7	6	7	5	5	6	7	6	6	5	7	4	4	7	6	6	4	4	1	3	2	1	1	1	4	3	1	5	4	3	4	1	1	1	1	4	3	1
2	3	5	5	4	2	3	1	2	1	5	5	5	4	4	4	3	4	4	6	6	6	5	4	4	6	6	7	3	3	4	4	3	3	2	2	2	2	2	3	4	3	3	3	3	3	3	3	2	1
5	5	5	5	4	3	3	2	5	1	7	7	7	7	7	7	7	7	7	6	6	6	6	6	6	6	6	5	6	6	6	6	6	6	6	6	6	6	6	6	5	2	3	1	3	2	3	5	6	1
5	4	5	5	5	3	3	4	3	5	7	5	4	5	5	6	7	7	6	6	4	5	5	5	4	7	7	7	4	2	2	1	1	2	1	1	1	1	1	2	2	3	2	4	2	1	1	2	3	5
5	4	5	5	5	3	2	2	3	3	6	6	6	6	5	6	5	6	6	5	5	4	4	5	4	6	6	6	3	4	1	6	1	3	1	1	2	2	1	4	4	3	3	2	1	1	1	2	2	3
5	5	5	5	5	2	3	2	4	2	5	7	7	7	7	7	7	6	5	6	5	6	6	7	6	7	7	7	2	1	1	4	1	4	1	3	2	1	2	5	5	2	1	2	1	1	1	4	4	4
4	4	5	5	5	1	1	1	3	4	7	6	6	7	6	6	7	6	6	6	6	6	5	6	5	7	6	5	1	1	1	6	1	6	1	5	1	3	5	4	5	2	2	3	2	1	4	2	2	4
5	5	5	5	5	5	3	1	5	5	4	4	4	4	4	4	5	4	3	6	5	5	5	5	4	7	7	7	3	2	1	1	1	1	1	1	1	1	3	3	3	1	1	1	1	1	1	1	1	1
5	5	5	5	3	2	1	1	3	3	6	6	6	5	5	4	5	7	6	3	3	3	6	6	6	6	6	6	5	5	3	5	3	5	2	4	5	4	4	4	3	3	3	3	3	3	3	2	1	1
5	5	5	5	5	2	2	2	2	1	7	7	7	7	7	7	7	7	7	7	7	7	7	7	7	7	7	7	1	1	1	1	1	1	1	1	1	1	1	3	3	1	1	1	1	1	1	1	1	1
5	5	5	5	5	2	3	1	4	5	4	4	5	6	5	4	7	7	7	6	4	4	5	4	5	5	6	6	4	5	2	2	5	4	4	2	5	4	3	5	4	4	3	3	4	3	3	3	2	4
5	5	5	5	5	2	3	1	3	2	7	7	7	6	6	7	7	7	4	6	7	7	7	7	6	6	6	7	1	1	1	1	1	1	1	1	1	1	2	3	1	1	1	1	1	1	1	1	1	1
5	5	5	5	4	1	1	1	3	1	7	7	7	7	7	7	7	7	7	6	5	5	6	6	6	6	6	6	1	2	1	1	1	1	1	1	2	1	1	1	2	1	1	1	1	1	1	4	1	6
5	4	5	5	5	1	2	1	2	1	7	7	7	7	7	2	2	2	4	6	4	6	6	6	5	2	1	2	4	1	1	1	1	1	1	1	1	1	6	5	5	5	4	2	1	1	3	1	1	6
5	5	5	5	5	3	2	3	4	3	7	7	6	6	3	5	7	7	2	7	7	7	7	7	7	7	7	7	6	2	2	6	1	1	1	1	1	3	1	4	2	2	1	1	1	1	1	1	1	2
5	5	5	5	4	3	2	3	4	1	7	7	7	7	7	7	7	7	7	7	7	1	6	5	5	7	7	7	6	6	6	1	4	2	1	2	3	4	1	6	6	6	6	6	6	6	1	6	6	1
5	5	5	5	5	5	2	2	2	2	7	7	7	7	7	7	7	7	7	4	4	4	3	3	3	4	6	6	3	3	1	3	1	1	1	1	4	1	2	6	5	2	3	3	4	3	2	5	3	4
5	5	5	5	5	4	4	3	4	3	5	5	5	5	5	5	6	6	6	5	5	5	5	5	5	6	6	6	5	5	4	3	3	4	2	3	5	4	3	4	4	4	2	2	4	2	2	5	4	3
5	5	5	5	5	1	2	1	3	2	7	6	7	7	6	7	7	7	7	7	6	4	5	4	6	7	7	7	4	3	1	4	4	1	1	1	1	1	1	4	3	1	1	2	1	2	1	4	1	1
5	5	5	5	4	3	2	3	2	2	5	4	6	6	5	5	6	5	6	5	6	6	5	6	6	5	6	5	2	2	1	5	1	3	1	1	1	1	2	2	2	1	5	1	4	1	1	1	2	1
5	5	5	5	5	2	2	2	2	1	7	7	7	4	4	4	7	7	7	4	4	4	4	4	4	4	4	4	3	3	3	1	3	3	1	2	1	2	1	5	5	5	5	5	1	1	1	1	1	1
5	5	5	5	5	3	2	2	3	2	7	7	7	4	4	4	7	7	7	6	5	5	4	4	4	5	7	6	2	1	1	2	1	4	1	4	3	3	1	5	2	2	1	1	1	1	1	1	1	1
5	5	5	5	5	1	1	1	1	1	7	7	7	7	7	7	7	7	7	7	7	7	7	7	7	7	7	7	1	1	1	1	1	1	1	1	2	1	1	3	3	3	1	1	1	1	2	1	2	1
5	5	5	5	5	2	3	2	3	3	7	7	4	6	6	6	7	7	7	5	5	4	4	6	5	7	6	6	3	2	2	1	2	1	1	1	6	2	4	5	5	3	5	5	5	4	2	6	5	6
5	5	5	5	5	1	3	1	4	1	7	7	7	7	7	7	7	7	7	6	7	6	7	5	5	5	5	5	4	3	1	4	1	2	1	2	3	3	4	4	4	1	1	1	1	1	1	1	2	1
5	5	5	5	5	3	2	1	4	1	7	4	7	6	6	5	7	7	7	6	5	4	5	4	4	7	7	7	2	5	1	1	1	1	1	1	4	1	4	3	4	2	1	1	2	2	1	1	1	1
5	5	5	5	5	4	4	3	4	3	7	7	7	7	7	7	7	7	7	7	7	7	7	7	6	7	7	7	2	2	1	1	1	1	1	1	1	1	1	2	1	1	5	2	6	1	1	1	1	1
5	5	5	5	5	4	5	4	5	4	7	7	7	7	6	6	7	7	7	7	7	7	7	7	7	7	7	7	5	4	3	6	1	6	1	3	2	3	4	5	3	1	5	1	5	1	2	1	2	1
5	5	5	5	5	3	2	1	3	2	5	5	6	4	4	4	5	5	6	6	4	4	5	4	4	7	7	7	5	5	4	5	5	5	3	4	5	4	3	6	6	4	5	5	5	3	5	6	4	3
4	3	5	5	3	2	2	1	3	3	7	7	7	7	7	6	7	7	7	7	7	7	4	4	4	7	7	7	1	1	1	4	1	2	1	2	1	1	2	3	2	1	1	1	1	1	1	5	3	2
5	5	5	5	5	3	3	3	3	3	5	5	5	5	5	4	5	5	5	5	5	4	5	4	4	6	6	7	4	3	1	2	2	3	3	3	4	3	2	3	4	1	2	1	3	2	2	4	3	1
5	5	5	5	5	3	3	1	3	4	6	5	6	6	6	5	7	7	7	5	6	5	5	4	5	6	7	7	4	4	3	3	2	3	2	2	3	2	2	4	4	2	3	2	2	1	2	2	2	3
5	5	5	5	5	4	3	1	3	4	5	3	6	6	7	6	7	7	7	7	5	5	7	7	6	7	7	7	3	3	3	3	3	5	5	3	3	3	1	3	2	5	1	1	1	1	5	1	1	4
4	3	5	5	4	5	5	3	5	5	6	6	5	6	6	6	6	6	6	5	4	4	5	4	5	6	7	7	4	3	6	6	5	5	4	3	4	4	5	4	4	4	3	1	1	1	1	1	2	1
5	5	5	5	5	2	2	1	2	1	6	7	6	6	6	6	6	6	6	5	5	5	5	4	4	3	4	4	5	4	1	1	1	1	1	4	2	1	1	4	5	1	1	1	1	1	2	1	1	2
5	5	5	5	5	5	1	1	2	1	6	6	7	6	5	6	6	5	5	7	7	7	7	7	7	7	5	4	2	4	1	1	1	1	1	1	2	2	1	4	3	2	1	1	1	1	2	1	1	1
4	5	5	4	5	2	2	1	2	4	5	4	5	6	6	6	6	6	6	5	6	5	7	7	7	7	7	7	4	4	4	4	4	4	2	4	4	4	4	4	6	4	5	4	4	1	4	5	4	4
4	5	5	5	4	3	3	3	3	2	6	6	5	5	6	5	6	6	6	6	7	6	7	6	7	6	7	6	3	2	1	4	2	3	1	4	2	1	3	3	1	1	1	1	5	1	2	3	1	2
5	5	5	5	5	5	2	2	5	1	5	4	2	4	6	6	7	7	7	3	7	2	7	6	4	7	7	7	4	3	1	6	5	1	1	1	6	2	6	4	4	1	2	1	1	1	1	6	2	5
5	5	5	5	5	2	1	1	2	1	7	7	7	7	7	7	7	7	7	3	7	7	7	7	7	4	7	1	3	4	1	1	1	1	1	1	1	1	1	5	1	1	2	1	1	1	1	2	2	3
5	5	5	5	5	3	4	3	5	4	6	7	6	6	6	6	6	6	6	6	6	4	5	5	5	5	5	5	5	2	3	1	1	1	1	1	1	1	1	2	2	2	6	1	6	1	2	4	2	2
5	5	5	5	5	3	3	2	4	2	7	7	7	6	6	6	7	7	7	6	4	3	2	3	4	5	7	5	5	3	2	2	2	2	1	1	3	2	2	4	3	3	1	1	1	1	1	1	3	2
5	5	5	5	5	3	3	2	3	2	7	7	7	6	6	6	7	7	7	6	6	6	6	6	6	6	6	6	5	5	2	2	2	2	2	2	3	2	1	4	3	2	1	2	1	1	1	2	3	1
5	5	5	5	5	4	4	2	4	4	5	5	6	5	5	5	4	5	5	5	4	5	3	3	4	5	6	6	5	4	3	4	3	4	1	2	3	2	2	6	4	5	4	1	4	1	3	4	3	2
5	4	4	4	4	5	1	2	4	2	5	5	5	5	5	5	5	5	5	4	4	4	4	4	4	4	4	4	1	1	6	6	1	6	4	1	2	3	1	3	4	4	4	4	4	4	4	4	4	4
5	4	5	5	5	3	2	1	4	2	1	2	2	4	4	4	6	7	7	4	4	5	4	4	4	7	7	7	4	4	4	3	3	4	2	1	1	2	3	4	3	5	1	1	1	1	1	1	1	1
5	5	5	5	5	3	4	2	3	2	6	6	6	5	5	5	7	7	7	5	5	7	5	5	5	5	5	5	6	6	5	2	2	5	2	4	5	5	3	5	5	5	5	3	3	2	2	5	5	5
4	4	5	5	4	2	2	3	4	1	6	6	5	4	4	4	3	7	7	4	4	4	4	4	4	4	4	4	5	5	5	5	1	1	1	3	6	5	4	4	4	4	4	4	4	4	4	4	5	5
5	5	5	5	5	1	1	1	2	4	5	5	4	5	4	4	7	7	7	6	6	5	6	6	6	6	6	6	5	5	5	1	3	3	3	2	3	4	2	4	3	2	1	2	1	1	1	2	3	1
5	4	5	5	5	3	4	2	3	2	4	5	5	5	4	4	6	6	6	6	7	7	6	5	4	6	7	7	5	4	3	1	1	1	6	2	1	2	1	5	3	2	2	1	1	1	2	1	1	1
5	4	5	5	4	3	3	2	4	2	6	2	5	5	5	5	6	7	7	7	4	3	4	4	5	4	6	2	4	2	1	1	1	1	1	1	1	1	1	3	3	2	1	1	1	1	2	3	3	1
5	4	5	4	3	2	3	2	3	4	6	6	6	5	4	4	6	6	6	6	6	6	5	4	4	6	6	6	6	6	5	2	2	1	1	1	6	5	1	6	4	2	1	1	1	1	1	5	3	1
5	5	5	5	5	2	2	1	2	2	5	5	5	5	5	5	5	5	5	5	5	5	5	5	5	5	5	5	4	4	2	2	2	2	2	2	2	2	2	4	4	4	4	3	4	4	3	4	4	4
4	4	4	5	4	1	3	1	3	2	6	6	2	6	4	5	5	6	4	5	5	5	5	5	5	5	5	5	2	3	1	1	1	2	1	1	1	1	2	3	3	3	3	3	3	3	3	3	3	3
5	5	5	5	5	1	1	2	5	2	7	7	7	7	7	7	7	7	7	7	7	7	7	7	7	7	7	7	6	4	1	1	1	1	1	1	1	1	1	5	5	5	1	1	1	1	1	1	1	1
5	5	5	5	4	3	1	1	3	5	7	7	7	7	7	7	7	7	7	7	7	7	2	7	6	6	6	6	1	2	1	1	1	1	1	1	1	1	2	3	3	3	3	3	3	3	3	3	3	3
5	5	5	5	5	2	2	1	2	1	6	7	7	7	6	7	7	7	7	7	7	7	7	7	7	7	7	7	2	1	1	6	1	2	1	2	4	2	2	2	2	2	6	2	4	2	4	5	4	3
5	5	5	5	5	4	4	3	4	5	6	6	6	6	6	6	7	7	6	7	7	6	6	5	6	7	7	5	5	3	2	1	1	1	1	1	2	1	1	4	4	2	1	1	1	1	1	1	1	1
5	5	5	5	5	3	2	1	4	1	5	6	7	5	5	5	7	7	7	7	7	7	7	7	7	7	7	7	4	4	3	3	3	1	1	3	3	5	1	5	5	1	1	1	1	1	1	1	1	1
5	5	5	5	5	2	2	1	4	1	5	5	4	4	4	5	6	5	6	5	4	4	4	4	4	4	4	4	4	4	1	2	1	1	1	2	1	1	2	5	6	4	4	3	2	3	3	2	5	5
5	4	5	5	5	4	2	1	3	3	6	6	4	4	5	4	6	6	6	6	6	7	5	5	4	5	6	6	4	4	3	2	2	1	1	1	4	3	1	3	3	2	1	1	1	1	1	2	2	1
5	5	5	5	5	3	1	1	3	2	7	7	7	5	4	4	7	7	7	7	7	7	7	7	7	7	7	7	5	3	4	1	2	2	1	1	4	4	1	6	6	5	1	1	1	2	3	6	6	6
5	5	5	5	5	1	1	2	1	1	5	4	3	4	4	3	6	7	7	4	5	7	7	7	7	7	7	7	4	1	1	1	1	6	1	1	6	1	1	1	1	1	1	1	1	1	1	1	1	1
5	5	5	5	5	2	2	1	5	2	5	4	3	4	4	3	6	7	7	5	5	5	4	4	3	5	4	7	5	4	1	3	3	5	4	4	5	5	3	6	5	2	4	3	4	4	4	3	5	4
5	5	5	5	5	3	2	2	3	3	6	4	4	5	4	5	5	6	4	4	5	5	5	4	5	6	6	6	5	3	4	4	3	4	4	4	3	3	2	5	5	5	5	5	5	5	5	5	5	3
5	4	5	5	5	3	5	3	5	5	5	5	5	5	5	4	5	5	5	6	6	5	5	5	5	5	5	5	4	4	4	4	4	3	2	4	4	4	2	4	4	4	4	4	4	4	4	4	4	4
5	5	5	5	5	5	5	3	2	2	5	5	5	5	5	4	5	5	5	7	7	7	7	7	7	7	7	7	6	4	4	5	4	6	1	2	6	4	2	2	2	2	6	2	4	2	4	5	4	3
5	5	5	5	5	2	2	1	2	1	6	6	6	6	6	6	6	6	6	6	6	6	6	6	6	6	6	6	5	5	1	1	1	4	1	1	1	5	1	4	4	4	4	4	4	4	4	4	4	4
4	2	3	4	5	1	1	1	2	1	5	4	4	4	4	4	5	4	4	4	5	7	7	7	7	7	7	7	2	4	2	1	1	1	1	1	4	1	1	4	4	4	4	4	4	4	4	4	4	4
5	5	5	5	5	1	1	1	3	5	7	7	7	7	7	7	7	7	7	7	7	7	7	7	7	7	7	7	1	1	1	1	1	1	1	1	1	1	1	1	1	1	1	1	1	1	1	1	1	1
5	5	5	5	5	3	2	1	2	1	7	6	7	7	7	5	7	7	6	4	5	7	7	7	7	7	7	7	4	4	4	4	1	5	2	2	2	4	4	1	1	1	1	1	1	1	1	1	1	1
5	5	5	5	5	2	2	3	5	2	7	7	7	7	6	7	7	7	7	7	7	6	6	5	5	6	6	6	1	2	3	1	1	1	1	1	1	2	1	1	2	1	2	1	5	1	1	1	1	1
5	5	5	5	5	3	2	1	2	1	7	7	1	4	4	5	7	6	3	4	4	4	4	4	4	4	4	4	4	4	4	1	1	6	1	1	5	4	1	4	4	4	4	4	4	4	4	4	4	4
5	4	5	4	3	2	2	2	2	2	7	3	4	6	5	6	4	7	7	6	6	6	6	6	6	6	6	6	5	4	2	1	1	1	6	1	1	3	1	4	3	2	1	2	1	1	1	2	3	1
5	4	5	5	5	3	3	3	2	3	5	5	4	4	3	4	5	6	6	5	5	5	5	5	5	5	5	5	5	5	5	4	4	3	4	3	4	3	3	4	4	4	4	4	4	4	4	4	4	4
5	4	5	5	4	2	3	1	5	5	5	3	1	4	5	5	6	6	6	5	4	3	3	2	3	4	5	5	6	6	5	3	4	5	4	5	4	6	4	6	6	4	1	4	6	4	4	5	5	3
5	5	5	5	4	5	1	1	3	2	1	3	3	7	4	4	7	7	5	4	4	4	4	4	4	4	4	4	6	6	6	6	6	5	4	6	6	6	3	4	4	4	4	4	4	4	4	4	4	4
5	5	5	5	3	5	1	1	3	3	7	7	4	5	6	5	7	6	7	5	1	1	1	1	4	4	3	5	4	1	5	1	1	4	1	2	1	1	3	3	4	6	1	1	2	2	3	1	1	1
5	5	5	5	5	1	2	2	3	3	6	6	6	4	5	4	5	5	3	5	5	5	5	5	5	5	5	5	4	4	4	3	3	3	3	3	3	3	1	3	3	3	3	1	3	3	3	3	3	3
5	3	5	5	4	4	3	1	3	3	4	4	4	4	4	4	3	3	4	4	3	2	4	3	4	2	2	3	2	2	2	2	1	2	2	2	2	1	2	4	3	3	3	3	3	3	2	3	1	2
5	5	5	5	5	3	5	3	5	3	6	6	6	5	4	4	7	7	7	6	6	6	3	4	4	6	7	6	6	5	3	1	1	1	1	1	4	4	1	4	3	4	1	1	1	1	1	3	4	1
5	5	5	4	4	3	3	3	4	3	4	4	4	4	4	4	5	6	4	6	4	4	4	4	4	4	4	4	5	3	4	6	4	6	4	5	2	3	1	4	4	3	6	4	6	3	1	4	6	6
5	5	5	5	5	5	2	3	2	2	5	5	4	5	3	4	7	7	3	5	4	5	5	5	4	7	7	7	5	5	1	5	2	1	2	5	6	3	1	6	4	4	3	3	4	4	3	3	3	3
4	4	5	4	4	2	1	2	3	1	5	5	6	4	4	4	7	7	7	6	5	4	3	2	3	4	5	6	5	5	2	4	2	2	3	2	2	2	1	4	4	4	4	4	4	4	4	4	4	4
5	4	5	5	4	5	2	1	5	4	6	6	6	5	5	6	6	6	6	5	5	5	5	5	5	5	5	5	2	4	2	1	1	1	1	1	1	1	1	4	4	3	3	3	3	3	3	3	3	3
5	5	5	5	4	3	5	3	4	3	5	6	4	5	5	5	6	6	6	5	6	5	5	5	5	6	6	6	5	4	5	5	4	5	2	5	1	5	3	5	4	5	5	4	5	2	4	1	5	2
5	5	5	5	5	4	3	3	5	5	7	5	7	4	4	4	7	7	7	6	6	7	3	2	2	7	7	7	6	6	6	6	6	6	6	6	6	6	6	6	6	6	6	6	6	6	6	6	6	6
4	4	5	5	4	4	2	3	2	2	4	5	5	6	6	6	7	7	7	6	5	4	6	6	6	6	6	6	5	5	3	3	4	4	3	4	5	5	5	4	4	3	4	3	3	3	4	4	5	4
5	3	5	4	2	1	1	1	2	1	2	4	5	6	7	7	7	7	7	4	4	6	6	6	6	4	6	4	6	6	6	6	1	1	1	1	1	1	1	4	4	1	5	1	1	1	1	1	4	1
5	4	5	5	5	3	3	4	3	1	7	7	7	7	7	7	6	7	7	7	5	4	4	4	6	7	7	7	6	4	5	6	1	2	2	3	5	6	1	6	3	1	5	4	6	5	6	6	1	1
5	5	5	5	5	1	2	1	3	1	7	4	6	4	4	4	4	4	4	7	7	7	5	5	4	7	7	7	6	6	6	1	1	1	1	4	6	3	6	6	3	3	3	3	2	3	4	6	4	6
5	5	5	5	4	4	3	2	5	3	5	5	5	5	5	5	5	5	5	5	4	3	4	3	4	6	6	6	4	4	3	2	3	5	3	4	4	5	4	5	5	4	3	4	5	3	4	5	5	3
5	5	5	5	5	3	3	2	3	4	4	4	4	3	4	4	6	6	7	4	3	3	5	4	4	6	6	7	4	4	5	3	3	3	3	3	5	5	5	4	5	3	2	3	1	1	2	4	4	6
5	5	5	5	4	1	1	1	4	1	5	4	3	3	3	3	7	7	7	4	4	3	2	2	2	7	7	7	6	6	5	4	5	1	1	2	6	3	5	6	5	2	6	3	4	2	4	4	2	5
5	5	5	5	5	3	2	1	5	1	1	1	1	1	1	4	7	7	7	4	1	1	4	4	4	7	7	7	6	6	1	1	1	4	1	4	5	1	5	4	3	1	4	3	3	2	3	4	3	2
5	5	5	5	5	4	1	1	3	1	7	7	7	7	7	7	7	7	7	7	7	6	7	7	7	7	7	7	1	1	1	6	1	6	1	1	1	1	1	3	2	2	6	2	2	1	4	3	3	1
5	5	5	5	5	2	1	1	5	5	7	7	7	7	7	7	7	7	7	6	6	6	6	6	6	7	7	5	1	1	1	1	1	1	1	1	1	1	1	4	4	1	2	3	2	1	1	1	2	1
5	5	5	5	5	2	2	2	4	1	6	6	6	6	6	6	6	6	6	7	7	7	7	7	7	7	7	7	4	4	2	1	2	1	1	3	5	2	2	3	2	1	1	1	1	1	3	4	2	2
5	5	5	5	5	3	1	1	3	1	7	7	2	7	5	7	7	7	7	7	4	4	6	6	6	6	6	6	6	6	3	1	4	6	5	4	1	1	1	3	3	3	3	3	3	3	3	3	3	3
5	5	5	5	5	2	1	1	2	1	6	5	4	4	4	4	6	6	6	5	4	5	4	4	4	5	5	5	6	5	5	6	5	4	5	5	6	6	6	5	5	5	5	5	5	5	5	5	5	5
5	5	5	5	5	1	2	3	4	2	5	5	3	5	4	5	6	6	6	5	5	5	4	4	3	6	6	5	3	2	3	2	2	2	2	3	3	2	3	4	3	4	1	2	2	1	3	2	3	1
4	5	4	5	3	1	2	2	2	2	5	3	3	5	6	5	5	4	5	5	5	5	5	5	5	5	5	5	5	4	4	4	2	3	3	3	6	2	2	5	4	3	5	1	4	2	3	1	1	5
5	5	5	5	5	2	4	2	5	1	6	6	6	6	6	6	5	6	5	6	6	6	6	6	6	6	6	6	3	3	3	3	3	3	3	3	2	3	2	2	2	2	2	2	2	2	2	2	2	2
5	5	5	5	5	3	2	2	4	1	4	4	4	4	4	4	5	6	6	4	4	4	4	4	4	4	4	4	4	4	3	3	3	3	2	1	1	1	1	2	2	2	2	2	2	2	2	2	2	2
5	4	5	4	4	3	3	2	2	2	6	5	6	7	5	4	7	7	7	6	6	6	6	6	6	6	6	6	5	6	3	4	4	2	4	4	5	4	3	5	3	2	3	3	3	3	3	3	3	3
4	1	5	3	1	1	1	1	1	1	4	4	1	4	1	1	7	7	7	5	5	5	5	5	5	5	5	5	6	6	6	1	1	6	3	1	1	6	4	4	4	4	4	4	4	4	4	4	4	4
5	4	5	5	4	3	3	3	3	3	5	5	5	4	4	5	4	5	5	4	5	5	4	4	4	4	4	4	4	5	3	5	4	4	4	5	5	4	3	4	4	3	4	3	4	4	4	4	3	2
5	5	5	4	4	3	3	2	4	1	5	5	5	5	5	5	5	6	6	5	4	4	4	4	4	6	7	6	5	4	4	4	3	4	3	4	3	4	3	5	5	4	4	4	4	3	2	4	4	2
5	5	5	5	5	5	5	5	5	5	7	7	7	7	7	7	7	7	7	6	6	6	6	6	6	6	6	6	1	1	1	1	1	1	1	1	1	1	1	2	1	1	1	1	1	1	1	2	2	4
5	5	5	5	5	4	3	2	3	2	7	7	7	7	7	7	7	7	7	7	5	5	7	7	7	7	7	7	6	6	6	6	6	6	1	6	6	6	1	5	5	4	4	4	4	1	4	4	4	4
5	5	5	5	5	5	5	5	5	5	7	7	7	7	7	7	7	7	7	5	5	5	6	5	6	4	5	5	1	1	1	1	1	1	1	1	1	1	1	5	4	4	5	4	5	4	4	5	4	5
5	5	5	5	5	2	1	1	3	2	6	4	2	6	4	5	6	7	7	7	7	7	7	7	7	7	7	7	5	6	3	1	4	1	1	4	5	5	1	6	6	6	2	2	3	3	4	4	4	5
5	4	5	5	5	3	2	1	2	2	6	6	6	6	4	4	7	7	7	5	6	6	4	3	3	7	7	6	3	2	1	6	5	4	2	2	3	2	1	1	1	1	1	1	1	1	1	1	1	2
5	5	5	5	5	2	2	2	3	2	6	5	6	6	6	5	5	5	5	6	6	6	6	6	6	6	6	5	4	5	5	6	6	6	5	5	4	4	5	5	5	4	5	4	3	3	4	3	4	3
5	5	5	5	5	3	3	1	4	1	6	4	2	4	4	5	7	7	7	6	7	7	6	6	5	7	7	7	6	5	4	1	2	1	1	4	4	2	2	6	5	2	1	1	2	1	2	1	1	2
5	5	5	5	5	3	3	3	3	3	5	6	6	5	5	5	6	7	7	5	5	5	5	5	5	5	5	5	5	5	4	3	5	3	2	2	5	5	3	6	6	6	3	3	3	3	4	4	4	4
4	2	5	5	5	4	2	3	4	4	6	4	6	6	4	4	6	6	4	6	7	7	7	7	6	7	7	5	6	6	5	6	4	6	5	6	6	6	6	6	6	5	6	6	6	3	5	6	4	6
5	5	5	5	5	4	2	2	4	5	7	7	7	7	7	7	7	7	7	6	6	6	6	6	6	6	6	6	5	4	3	5	2	5	1	2	1	2	4	2	2	2	5	2	2	2	2	2	1	1
4	4	4	3	3	3	2	2	3	3	5	5	5	5	3	3	5	5	5	6	6	5	4	4	2	3	4	4	5	5	5	4	4	4	4	5	5	4	5	4	4	4	4	5	5	5	5	6	6	3
5	5	5	5	5	3	3	3	4	2	6	6	5	5	5	4	5	5	5	6	6	5	5	5	6	5	7	4	4	2	2	1	2	2	2	1	4	2	2	4	4	2	3	2	2	2	2	2	2	4
4	4	5	4	5	1	1	1	4	1	5	5	4	3	3	4	5	6	6	2	4	6	4	4	5	6	6	6	4	5	4	5	3	5	3	4	3	5	5	5	6	3	4	4	5	3	4	4	5	5
5	5	5	5	5	5	1	5	5	4	7	7	7	7	7	7	7	7	7	7	7	7	7	7	7	7	7	4	6	6	6	6	6	6	1	6	6	1	6	1	1	1	6	1	6	1	6	1	1	1
5	5	5	5	5	2	3	1	2	3	5	7	4	3	4	4	7	7	7	7	6	5	5	4	5	5	5	6	5	4	1	1	1	1	1	1	2	2	1	5	4	3	2	2	2	2	2	4	2	3
5	5	5	5	5	4	4	4	4	4	6	6	6	6	6	6	6	6	6	6	5	5	6	6	5	6	6	6	4	4	3	6	4	5	1	3	1	4	1	4	4	4	4	3	5	4	3	3	4	4
5	1	5	3	1	1	1	1	1	1	7	7	7	3	4	4	6	5	1	4	4	4	4	4	4	4	4	4	4	4	4	4	4	4	4	4	4	4	4	4	4	4	4	1	1	6	6	6	6	6
5	5	5	5	5	3	3	3	4	3	5	5	5	5	5	5	5	5	5	6	6	5	5	5	5	5	5	5	6	4	3	4	4	4	4	4	4	4	4	1	1	1	1	1	1	1	1	1	1	1
5	5	5	5	5	1	1	1	2	2	7	7	7	7	7	7	7	7	7	6	6	6	6	7	6	7	7	7	6	6	1	1	1	5	1	5	6	6	6	6	6	6	6	6	6	5	6	6	6	1
5	5	5	5	5	1	2	1	5	2	7	7	7	7	6	7	7	7	7	4	5	6	5	4	5	4	5	5	3	1	1	1	1	1	1	1	2	1	1	2	1	1	1	1	1	1	1	1	1	1
5	5	5	5	5	5	4	4	4	4	6	6	6	5	5	5	6	7	6	6	6	6	6	6	6	6	6	6	4	3	3	5	3	2	2	2	4	3	4	4	4	4	4	4	4	4	4	4	4	4
5	5	5	5	5	4	4	3	4	5	4	4	4	4	4	4	7	7	7	5	5	5	5	5	5	5	5	7	2	2	1	1	1	1	1	1	4	1	4	4	4	2	2	2	2	2	4	1	2	2
5	4	5	5	3	2	4	1	5	2	7	7	6	6	7	6	7	6	7	4	4	5	4	5	4	5	4	5	5	6	6	1	5	5	2	3	4	6	6	5	6	6	2	4	3	1	2	3	4	4
5	5	5	5	5	4	4	4	5	4	6	6	7	7	7	7	7	7	7	6	6	1	1	1	1	1	1	7	2	2	1	1	1	1	1	1	1	1	1	3	3	3	1	1	1	1	3	3	3	3
5	5	5	5	5	2	2	2	1	4	5	5	5	4	4	5	6	6	6	6	6	6	6	6	6	6	6	6	4	3	2	2	2	2	2	2	3	2	2	4	4	2	2	2	2	2	2	2	2	2
5	5	5	5	5	2	2	1	3	3	7	7	7	4	4	4	7	7	5	6	6	6	4	4	4	7	7	4	3	1	1	6	1	4	2	1	5	3	1	4	1	1	4	1	4	1	3	6	2	1
5	5	5	5	5	3	3	1	5	2	6	6	6	5	5	4	6	6	6	6	6	6	6	6	5	5	5	5	3	3	2	2	1	3	2	2	1	2	1	4	4	2	1	1	2	2	2	2	2	2
5	4	5	5	4	1	4	1	3	3	6	5	4	5	5	4	4	4	5	4	4	4	4	4	4	4	4	4	2	2	2	5	1	5	2	3	4	2	5	4	4	4	4	4	4	4	4	4	4	4
5	5	5	5	5	3	3	3	4	2	6	6	6	6	6	6	7	7	7	7	7	7	7	7	7	7	7	7	5	4	3	2	2	4	1	1	5	2	2	4	2	2	2	6	6	1	1	1	1	1
5	5	5	5	5	2	2	1	3	2	6	5	6	5	5	5	6	7	6	6	6	6	6	6	6	6	6	6	5	5	4	4	4	5	5	5	5	4	2	5	5	4	4	4	4	4	4	4	4	4
5	5	5	5	5	3	3	1	3	1	6	4	4	5	5	5	6	6	7	7	7	7	7	7	7	7	7	7	3	4	5	3	2	1	2	3	5	2	3	1	1	1	1	1	1	1	1	1	1	1
5	5	5	5	5	2	2	1	3	1	7	7	7	7	7	7	6	6	6	7	7	7	7	7	7	7	7	7	6	6	6	4	1	4	1	3	3	3	1	5	5	4	3	3	3	3	3	5	3	3
5	5	5	5	5	4	2	1	1	1	6	4	6	6	6	6	7	7	6	6	3	4	6	6	5	6	6	4	5	5	1	1	2	1	2	1	4	2	1	5	4	2	2	1	3	2	1	1	5	6
5	5	5	5	5	1	1	1	3	1	4	3	4	3	3	3	3	4	4	4	4	4	4	4	4	4	4	4	3	2	2	3	2	2	3	2	4	3	2	4	4	4	4	4	4	4	4	4	4	4
5	5	5	5	5	1	2	1	3	1	7	5	6	4	5	5	6	7	6	7	5	7	6	6	6	6	7	6	4	4	4	5	2	5	2	4	6	4	5	4	4	2	5	2	5	2	5	5	4	4
5	4	5	4	5	2	3	3	4	2	5	5	4	6	5	5	6	7	6	5	5	5	5	5	5	5	5	5	4	4	2	5	2	1	3	2	4	2	2	4	4	2	4	3	3	3	5	4	2	4
5	4	5	4	3	1	1	1	2	1	6	7	5	6	5	7	7	6	6	6	6	4	5	4	4	5	6	4	6	6	6	6	6	6	5	5	6	5	2	5	6	3	6	6	5	4	3	5	4	2
5	5	5	5	5	4	2	1	4	2	6	6	5	6	6	6	7	7	7	5	6	6	5	5	5	7	7	7	4	2	2	2	2	1	1	1	1	1	2	4	5	3	2	1	2	1	1	4	1	3
5	5	5	5	5	5	5	5	5	5	6	4	4	4	4	4	3	4	4	4	5	5	5	5	5	5	4	5	2	2	2	3	3	3	2	4	2	1	2	4	4	1	2	2	3	1	3	3	1	4
5	5	5	5	5	5	2	1	3	2	7	5	4	4	4	4	7	7	7	6	6	3	3	3	3	6	6	6	5	5	5	5	3	5	4	4	5	5	2	5	4	4	4	4	5	3	4	5	5	3
5	5	5	5	5	2	1	2	1	2	4	3	7	7	7	4	7	7	7	7	7	7	7	7	7	7	7	7	6	3	1	3	1	1	1	1	1	4	1	1	1	1	1	1	1	1	1	1	1	1
5	4	5	5	5	4	4	1	3	3	5	4	4	4	4	4	7	7	7	4	4	4	4	1	4	7	7	7	6	6	6	4	4	6	6	6	6	6	6	6	5	6	6	6	6	6	6	6	6	6
5	5	5	5	5	1	1	2	3	1	6	4	3	4	4	5	7	7	7	7	2	2	2	2	5	6	7	7	4	5	3	1	2	4	1	2	5	3	1	5	5	1	3	2	2	1	4	5	5	2
5	5	5	5	5	3	2	1	4	3	4	3	4	2	2	4	6	7	3	5	5	5	5	5	5	5	5	5	6	5	4	3	2	3	2	1	5	6	3	6	6	5	6	4	3	3	2	4	5	5
5	4	4	4	4	3	1	1	3	1	5	5	5	5	5	5	5	5	5	4	4	4	4	4	4	4	4	4	4	4	4	4	4	4	4	4	4	4	4	3	3	3	3	3	3	3	3	3	3	3
5	5	5	5	5	4	4	3	5	4	6	4	4	4	4	4	7	7	6	4	5	5	5	5	5	5	5	5	4	3	3	1	2	4	2	3	5	3	5	6	4	4	2	4	1	1	1	6	3	4
5	4	5	5	5	5	3	2	4	3	6	6	7	4	4	6	6	6	7	5	6	5	6	5	5	5	5	6	5	4	5	1	1	4	2	1	1	3	5	4	4	5	5	5	5	3	3	3	4	3
5	5	5	5	5	3	3	2	3	2	7	7	7	7	7	7	7	7	7	5	3	4	5	4	4	7	7	7	4	4	2	6	1	4	1	2	5	1	4	5	5	5	1	1	6	1	3	6	4	4
5	5	5	5	5	2	2	1	5	1	6	6	3	6	7	7	7	7	7	7	7	7	7	7	7	7	7	7	6	6	6	1	1	6	1	1	6	1	1	3	3	3	6	1	6	1	1	1	1	1
5	5	5	5	5	1	1	1	1	1	5	4	4	6	6	7	7	6	6	7	7	7	7	7	7	7	7	7	3	2	1	1	1	1	1	1	1	1	1	6	6	1	6	6	6	4	4	6	4	6
5	5	5	5	5	4	3	3	4	3	5	4	4	6	6	6	7	7	6	7	7	7	7	7	7	7	7	7	3	2	1	1	1	1	1	1	1	1	1	4	3	2	2	2	4	2	5	2	2	3
5	5	5	5	5	2	3	2	3	2	5	5	5	5	5	5	5	6	6	4	4	4	4	4	4	4	4	4	3	3	3	3	3	3	3	3	3	3	3	3	3	3	3	3	3	3	3	3	3	3
5	5	5	5	5	2	3	2	5	2	7	7	7	7	7	7	7	7	7	7	7	7	7	7	7	7	7	7	6	4	4	4	4	4	1	2	6	1	1	5	5	5	5	1	1	1	1	1	1	1
4	4	4	4	4	3	2	2	3	2	6	6	6	6	6	5	5	5	5	7	7	7	6	6	6	6	6	6	4	4	1	3	3	4	3	4	5	3	4	5	5	5	4	1	4	1	4	4	2	2
5	5	5	5	5	3	3	3	2	4	4	3	4	4	4	4	5	6	7	4	3	4	4	4	4	4	4	4	4	5	2	3	3	5	4	4	4	3	2	3	4	4	2	2	3	2	3	4	4	5
5	4	5	4	4	2	2	1	4	4	5	7	6	3	5	4	6	7	5	7	6	6	6	6	6	6	6	6	5	5	2	5	1	4	1	4	5	5	1	6	6	6	6	4	4	6	6	6	6	6
5	5	5	5	5	2	3	1	3	3	5	5	5	4	4	4	6	6	6	4	4	4	4	4	4	4	4	4	5	5	5	5	4	5	3	4	5	3	5	5	5	5	5	5	5	5	5	5	5	5
5	5	5	5	5	3	2	1	3	3	5	5	4	4	4	4	6	7	7	5	5	5	5	5	5	5	5	5	5	5	5	3	1	5	2	4	6	5	6	5	5	5	1	1	1	1	4	1	1	3
5	5	5	5	5	5	2	1	3	4	6	6	6	6	6	6	6	6	6	5	5	5	5	5	5	5	5	5	1	1	1	1	1	1	1	1	1	1	1	2	2	2	2	2	2	2	2	2	2	2
4	4	5	5	4	3	2	1	4	2	5	4	3	5	5	5	6	6	6	6	5	5	5	5	5	6	6	6	4	5	3	5	3	5	2	4	5	3	2	4	3	3	5	3	5	2	3	3	3	2
5	5	5	5	5	2	2	2	4	1	7	7	7	7	7	7	7	7	7	7	6	6	6	6	6	6	6	5	2	3	1	4	3	1	3	3	3	1	1	3	2	1	2	1	1	1	1	1	1	1
5	5	5	5	5	4	1	1	3	1	7	7	7	5	1	4	7	7	1	7	7	7	7	7	7	7	7	7	6	6	6	1	1	1	1	6	1	1	1	6	6	6	1	1	1	1	1	1	1	1
5	4	5	4	4	2	1	2	2	2	5	5	5	4	4	4	4	4	4	5	5	5	5	5	5	5	5	5	4	3	1	2	1	1	1	1	4	1	1	3	1	1	1	1	1	1	2	1	1	1
5	4	5	5	5	4	3	3	5	3	4	4	5	2	4	3	7	7	7	6	6	6	6	6	6	6	6	6	4	3	4	4	2	4	2	3	1	4	5	4	3	2	1	1	1	1	1	3	1	1
5	3	5	5	4	3	2	2	2	4	5	5	5	4	3	4	4	5	6	4	4	4	4	4	4	4	4	4	4	4	3	1	2	2	1	2	3	4	1	5	4	4	3	4	2	1	1	2	5	2
5	5	5	5	4	2	1	1	2	2	5	4	5	5	5	5	3	5	6	5	4	6	5	4	5	3	3	3	5	4	5	3	3	2	3	3	2	1	4	4	5	5	3	3	1	5	2	2	1	4
5	4	4	5	3	2	2	2	4	1	5	4	4	5	4	5	7	7	6	6	4	6	7	6	5	6	7	7	6	6	4	3	1	4	2	3	1	1	6	5	5	3	1	1	6	1	3	1	4	5
4	4	5	5	4	4	4	2	3	1	5	5	5	5	4	4	5	5	4	5	5	5	5	5	6	6	5	5	5	5	5	5	4	5	3	5	5	5	3	4	4	4	4	5	4	5	4	4	3	4
5	4	5	4	5	2	2	2	4	2	5	6	5	6	5	5	6	6	6	6	5	5	5	4	4	5	5	5	4	3	2	2	2	4	3	2	4	2	2	5	4	3	5	4	4	4	3	4	3	3
5	5	5	5	5	3	4	2	5	3	7	7	7	7	7	7	7	7	7	5	5	5	5	5	5	5	5	5	4	3	3	3	3	3	3	3	3	3	3	5	5	5	5	5	5	5	5	5	5	5
4	4	5	5	4	4	4	3	4	3	4	4	4	4	4	4	4	4	4	4	4	4	4	4	4	4	4	4	2	2	2	2	2	2	2	2	2	2	2	4	4	3	3	3	3	3	3	3	3	3
5	5	5	5	3	2	1	1	2	5	6	6	6	6	6	6	6	6	6	7	7	7	7	7	7	7	7	7	5	4	4	3	3	3	3	3	3	3	4	5	5	3	4	4	3	3	3	2	1	1
5	5	5	5	5	3	4	2	4	4	4	6	6	4	3	2	6	7	7	4	6	7	4	3	4	7	7	7	4	4	2	4	2	3	5	4	5	2	2	3	5	2	1	1	4	3	3	5	4	2
5	5	5	5	5	5	2	3	3	1	7	7	7	7	7	7	7	7	7	4	4	4	6	4	4	4	4	4	1	1	1	1	1	1	1	1	1	1	1	1	1	1	1	1	1	1	1	1	1	1
5	5	5	5	5	2	2	3	5	3	5	5	5	5	5	5	5	5	5	5	4	5	4	5	4	5	4	5	2	3	3	3	3	3	3	3	2	3	3	3	3	3	3	3	3	3	3	3	3	3
5	5	5	5	5	2	2	3	5	2	5	5	5	5	5	5	7	7	7	4	4	4	4	4	4	4	4	4	3	4	3	4	2	3	1	3	2	3	1	2	2	2	4	4	2	2	2	2	2	2
4	3	5	3	3	1	1	2	3	1	5	3	4	3	4	2	3	2	2	5	2	2	4	3	3	6	7	7	4	4	5	2	1	2	3	3	6	4	1	5	5	5	1	3	2	4	3	6	6	4
5	5	5	5	5	4	3	1	5	1	6	6	6	6	6	6	6	6	6	6	6	6	6	6	6	6	6	6	4	2	1	4	1	4	1	3	3	2	3	3	2	1	3	1	4	1	3	4	2	3
5	5	5	5	5	3	5	2	5	2	5	5	4	4	4	4	4	4	4	4	4	4	4	4	4	5	5	4	6	4	2	4	3	5	5	3	4	4	3	5	5	4	3	3	3	4	3	3	3	3
5	3	4	4	2	3	4	1	2	2	5	6	5	6	5	5	4	6	6	4	5	6	5	4	3	6	6	6	4	3	2	3	2	4	2	4	3	3	5	4	5	2	3	4	3	1	4	3	5	4
5	5	5	5	5	3	1	2	2	2	5	6	7	7	5	4	6	6	6	5	6	7	5	5	5	7	7	7	3	5	1	1	2	4	1	1	4	2	1	5	5	3	5	6	2	2	2	4	4	5
4	4	5	4	4	3	3	3	3	2	4	3	3	4	4	4	4	4	4	4	3	6	4	4	3	3	3	3	4	5	2	2	2	2	2	3	2	3	4	4	4	2	3	3	3	3	3	4	2	4
5	5	5	5	5	3	4	1	5	1	7	7	7	7	7	7	7	7	7	7	7	7	7	7	7	6	6	4	1	1	1	1	1	5	1	1	1	1	1	1	1	1	6	1	6	1	1	1	1	1
5	3	5	5	4	3	3	2	4	5	2	3	2	3	3	3	4	6	6	3	3	2	4	4	4	4	4	4	5	6	6	3	1	4	5	4	6	4	6	3	4	1	1	1	1	4	1	4	2	1
5	5	5	5	5	5	1	1	3	5	6	6	7	2	2	2	3	7	7	7	7	7	7	7	7	7	7	7	6	6	1	1	1	2	4	3	6	5	1	6	6	1	1	6	1	4	1	6	4	6
4	4	4	4	4	4	1	1	3	2	5	2	5	2	2	2	6	7	6	5	6	6	3	3	3	5	6	7	2	2	2	5	2	5	4	4	4	2	5	6	6	6	6	6	6	4	4	4	4	5
4	4	5	5	3	2	1	2	3	2	6	6	6	6	6	6	6	6	6	5	5	5	4	4	4	5	6	6	4	5	3	2	4	4	1	4	3	3	4	4	5	3	2	2	3	1	5	3	3	2
5	5	5	5	5	3	2	2	4	3	5	6	5	6	5	5	7	7	7	7	5	4	6	4	4	7	7	7	6	5	6	6	5	3	2	5	6	5	4	5	5	5	4	6	6	5	5	6	4	6
5	5	5	5	5	3	3	2	3	2	5	5	5	4	4	4	5	5	5	6	6	6	5	5	5	6	6	5	4	4	1	6	1	6	1	1	1	1	1	3	3	1	5	1	4	1	4	3	2	1
5	4	5	5	4	2	1	3	4	2	2	2	2	2	2	2	5	5	5	4	4	4	5	5	5	5	5	5	2	2	1	1	1	1	1	1	3	2	1	2	2	1	1	2	4	2	2	1	2	4
5	5	5	2	3	1	1	1	2	2	6	2	4	7	3	7	6	6	6	5	7	7	6	6	6	7	7	7	6	6	6	4	6	1	4	3	6	6	6	5	6	4	4	4	5	3	2	6	1	4
5	4	5	5	4	1	2	1	1	1	7	7	6	6	5	5	5	6	6	6	7	4	5	5	5	6	6	6	5	4	2	2	1	4	2	2	5	5	1	5	5	2	4	2	4	1	4	3	2	1
5	4	5	5	3	3	3	2	3	2	4	5	5	4	4	4	6	6	6	2	4	3	4	4	5	4	4	4	4	4	3	5	4	4	2	2	3	2	2	2	2	5	5	5	3	5	5	5	3	5
5	5	5	5	5	3	3	3	3	2	5	5	5	4	4	4	5	5	4	6	4	4	4	4	4	7	7	7	6	5	2	1	1	2	2	2	4	5	1	6	4	4	3	3	4	3	4	4	4	3
5	4	5	4	4	3	1	1	4	3	6	6	4	5	5	5	4	4	5	5	6	6	5	5	6	4	5	5	4	3	1	3	1	2	1	2	2	1	5	4	4	3	3	4	4	2	2	4	1	5
4	5	5	5	5	1	1	1	1	1	7	6	4	5	5	7	7	7	7	7	7	5	4	5	7	7	7	7	5	6	2	6	1	6	3	4	6	3	1	4	6	4	2	1	4	5	3	5	3	1
5	4	5	4	3	3	3	3	5	3	7	6	5	7	7	7	7	7	7	7	6	6	6	6	6	6	6	6	3	3	3	2	1	3	1	1	1	1	1	3	3	3	3	2	3	2	3	4	3	3
5	5	5	5	5	5	5	5	5	5	7	7	7	7	7	7	7	7	7	4	4	4	4	4	4	4	4	4	4	2	1	1	1	1	1	1	1	1	1	4	4	4	4	4	4	4	4	4	4	4
5	5	5	5	5	5	5	5	5	5	7	7	7	7	7	7	7	7	7	7	7	7	7	7	7	7	7	7	1	1	1	1	1	1	1	1	1	1	1	3	3	3	2	1	6	1	3	3	3	3
5	4	5	4	5	2	3	1	3	2	6	6	5	4	4	4	6	7	6	6	6	4	4	4	4	7	7	7	5	2	4	2	2	2	2	2	4	3	4	5	3	2	2	2	2	1	1	4	2	3
4	4	4	4	3	1	2	1	4	3	5	3	4	2	2	2	5	6	6	4	3	4	3	2	3	5	6	6	4	4	2	1	2	1	2	1	4	2	2	5	4	3	1	4	1	2	2	1	2	2
5	4	4	4	4	3	2	2	4	2	4	4	3	4	4	4	4	5	5	4	5	4	4	2	3	2	2	5	5	4	4	5	3	4	4	5	5	4	4	4	5	3	3	3	3	3	3	4	3	5
5	3	4	5	5	3	2	1	3	1	5	5	5	5	5	5	5	5	5	5	4	4	4	4	4	4	6	6	4	4	4	3	3	3	3	3	3	3	3	4	4	4	4	3	6	6	6	6	5	3
5	5	5	5	5	5	5	1	3	2	4	4	4	5	4	5	5	5	7	5	4	5	6	4	5	4	6	4	5	4	2	4	3	4	1	3	2	2	2	5	4	5	3	5	3	4	3	5	4	3
5	5	5	5	5	2	3	5	5	5	7	7	7	7	7	7	7	7	7	7	7	6	6	7	6	7	7	7	1	1	1	1	1	1	1	1	1	1	1	4	4	3	1	1	1	1	2	2	2	1
5	5	5	5	5	5	4	2	5	3	5	5	4	5	5	5	6	6	6	4	7	5	4	4	7	7	7	7	4	4	1	1	1	1	1	1	1	1	1	4	4	2	1	1	3	1	4	4	3	1
5	5	5	5	5	2	2	5	5	5	7	7	7	7	7	7	7	7	7	6	7	5	6	7	5	6	7	5	4	1	1	1	1	1	1	1	1	1	1	6	5	4	5	6	4	5	6	5	4	5
5	5	5	5	5	4	5	5	3	1	4	4	4	4	4	4	4	4	4	4	5	5	5	5	5	5	5	5	4	4	4	4	4	4	4	4	4	4	4	5	5	5	4	4	4	4	4	5	5	5
4	3	5	3	2	1	2	1	4	1	4	4	3	4	3	4	2	6	6	4	4	4	4	4	4	4	4	4	4	3	3	2	1	3	3	2	5	3	2	4	4	4	4	4	4	4	4	4	4	4
5	5	5	5	5	3	3	2	4	2	4	3	4	4	4	4	6	5	5	6	6	6	6	6	6	6	6	6	4	4	4	3	3	4	2	2	4	4	4	4	4	4	4	4	4	4	4	4	4	4
5	5	5	5	5	5	4	4	3	4	7	7	7	7	7	7	7	7	7	7	7	7	7	7	7	7	7	7	1	3	1	1	2	1	1	4	1	1	1	1	6	6	1	1	1	1	1	1	1	1
5	5	5	5	5	1	1	1	3	1	5	5	5	5	5	5	5	5	5	7	7	7	7	7	7	7	7	7	4	3	3	3	2	5	3	3	4	3	2	4	4	4	4	4	4	4	4	4	4	4
4	4	4	5	4	1	1	1	3	2	7	4	5	7	5	5	7	7	7	4	4	4	5	5	5	5	5	5	4	4	1	1	1	1	1	1	4	1	1	4	5	5	1	2	4	3	3	3	2	1
5	5	5	5	5	5	4	3	5	2	7	7	7	7	5	5	7	7	7	6	6	6	4	7	5	5	7	5	1	6	6	6	6	6	1	1	1	3	1	4	4	4	6	4	4	1	6	3	4	2
5	5	5	5	5	3	2	4	4	4	7	7	7	7	7	7	7	7	7	7	7	7	7	7	7	7	7	7	1	1	1	6	1	6	1	1	4	1	1	1	1	1	1	1	4	1	1	2	1	1
5	5	5	5	5	4	2	1	3	3	5	4	4	5	4	4	7	7	7	4	4	6	6	6	6	6	6	6	5	5	4	4	3	5	1	4	3	4	2	6	6	6	6	5	6	4	4	4	4	4
5	5	5	5	5	2	2	1	3	2	5	5	5	5	5	5	5	5	5	4	4	4	4	4	4	4	4	4	6	6	6	4	4	3	2	2	2	3	5	4	4	4	4	4	4	4	4	4	4	4
4	4	5	4	5	3	2	1	2	2	4	4	4	4	4	4	4	4	5	6	6	6	6	5	5	7	7	6	5	5	5	1	4	5	2	3	5	2	3	5	5	6	2	3	4	2	3	5	2	2
5	5	5	5	5	3	3	1	5	3	7	7	3	6	6	4	6	7	7	7	7	7	4	4	4	7	7	7	5	6	6	1	1	5	1	6	6	6	4	6	6	1	1	1	6	1	6	6	6	1
5	5	5	4	3	3	1	1	3	2	5	5	4	5	3	4	4	5	5	4	4	4	4	4	4	4	4	4	5	4	5	4	5	5	5	4	4	4	4	4	4	4	4	4	4	4	4	4	4	4
5	5	5	5	5	5	1	1	1	1	7	6	6	6	6	7	7	7	7	5	6	5	6	5	6	5	6	5	6	6	6	6	6	6	6	6	6	6	6	6	6	6	6	6	6	6	6	6	6	6
4	4	5	4	2	1	1	1	3	1	7	4	4	4	3	4	7	7	6	7	5	7	5	6	5	4	5	5	6	4	3	3	2	1	1	1	6	3	3	6	5	2	6	6	6	1	4	6	4	6
5	5	5	5	4	4	4	1	4	2	7	7	7	7	7	7	7	7	7	6	6	6	6	6	6	6	6	6	1	1	1	1	1	1	1	1	1	1	1	4	4	4	4	4	4	4	4	4	4	4
5	5	5	5	5	4	4	2	5	4	7	7	7	7	4	5	7	7	7	7	7	7	7	7	7	7	7	7	4	4	1	1	1	1	1	1	6	1	1	4	5	1	1	1	1	1	1	1	1	1
5	5	5	5	5	2	2	2	5	1	7	7	7	7	7	7	7	7	7	5	5	5	5	5	5	5	5	5	2	1	1	1	1	1	1	2	1	1	1	5	3	1	1	2	1	1	1	1	1	1
5	5	5	5	5	1	1	1	2	4	7	7	7	7	7	7	7	7	7	1	1	1	1	1	1	1	1	1	1	1	1	1	1	1	1	1	1	1	1	1	1	1	1	1	1	1	1	1	1	1
4	4	5	5	4	2	2	2	2	4	6	4	5	5	5	5	5	6	6	5	4	4	5	5	5	5	5	5	4	4	3	3	3	2	2	2	2	4	4	4	4	4	2	4	4	2	2	4	4	4
5	5	5	5	3	1	1	1	3	1	7	7	7	7	7	7	7	7	7	4	4	7	4	4	4	4	7	7	6	6	1	1	1	1	1	1	1	6	1	6	6	1	1	1	1	1	1	1	1	1
5	5	5	5	5	2	2	1	2	1	7	7	7	4	4	5	7	7	7	6	6	6	6	6	6	6	6	6	5	5	2	5	1	4	1	1	1	1	1	6	6	6	6	4	4	4	3	5	5	1
5	5	5	5	5	4	3	2	3	1	7	7	5	5	6	6	7	7	5	7	7	7	7	7	7	7	7	7	4	2	1	1	1	2	1	3	1	1	1	4	4	4	4	4	4	4	4	4	4	4
5	4	4	4	4	3	3	2	3	3	5	5	5	5	5	5	5	5	5	5	5	4	4	4	4	4	4	4	4	4	4	3	3	2	1	1	1	1	2	4	4	4	4	4	4	4	4	4	4	4
5	5	5	5	5	4	3	3	5	4	7	7	7	7	7	7	7	7	7	1	1	1	1	1	1	1	1	1	4	3	1	1	1	1	1	5	4	1	1	1	1	1	1	1	1	1	1	1	1	1
5	4	5	3	5	3	2	1	3	2	4	4	4	4	4	4	4	4	4	6	4	4	3	4	4	7	7	7	6	6	5	5	5	3	3	4	4	4	4	6	6	6	6	6	4	5	6	6	6	6
5	5	5	5	5	1	5	2	5	1	7	7	7	6	6	7	7	7	7	7	7	7	7	7	7	7	7	7	5	3	2	6	1	1	1	5	5	2	1	5	5	2	1	1	5	1	1	5	5	1
4	4	4	4	3	1	1	1	3	3	1	5	4	4	2	4	7	7	7	7	7	4	7	5	7	4	4	4	5	5	2	1	1	1	1	1	5	1	6	4	2	2	2	2	2	2	2	2	2	2
5	4	5	5	4	2	1	1	2	1	3	4	6	7	6	5	6	7	6	7	7	7	7	7	7	7	7	7	5	5	3	1	1	1	1	1	4	4	5	6	6	6	1	2	4	3	5	6	6	6
4	5	5	5	5	1	2	1	5	3	1	4	4	4	4	4	7	7	7	7	7	7	5	5	5	7	7	7	4	3	4	1	1	6	1	5	1	1	1	6	4	4	1	4	6	4	6	1	1	6
5	3	5	4	3	3	1	2	3	1	3	3	3	5	5	5	5	5	5	5	5	5	5	5	5	5	5	5	4	4	4	3	2	2	2	2	3	4	4	3	3	3	3	3	3	3	3	3	3	3
5	4	5	4	2	2	2	1	2	1	4	4	4	4	4	4	7	7	7	4	4	4	4	4	4	4	4	4	6	6	6	6	6	6	6	1	6	6	6	6	6	6	1	3	1	1	1	1	5	1
4	4	5	4	3	2	2	1	1	1	6	5	7	5	4	4	6	7	7	6	6	6	5	5	4	6	6	7	5	5	5	3	4	4	3	3	5	5	4	5	5	5	2	2	2	2	2	4	5	3
5	5	5	5	5	3	3	1	5	1	7	7	7	7	7	6	7	7	7	6	7	7	7	7	6	7	7	7	4	1	1	2	1	1	1	1	1	4	1	5	4	4	4	1	2	1	1	1	5	1
5	5	5	4	3	3	1	4	3	1	4	4	3	1	1	1	7	7	7	3	3	3	4	4	4	6	5	6	5	6	6	5	2	6	6	5	1	4	3	5	4	4	6	4	4	3	4	4	4	2
5	5	5	5	5	1	4	1	4	1	4	3	2	4	4	5	4	4	4	6	4	4	5	5	5	4	6	4	3	3	3	3	2	3	2	2	1	1	1	2	1	3	1	1	1	1	1	1	2	1
5	3	4	4	3	1	1	1	4	1	5	5	5	5	5	5	5	5	5	6	6	6	6	6	6	6	6	6	4	4	4	4	4	4	3	3	4	4	3	3	3	2	2	2	2	2	2	2	2	2
5	5	5	5	5	4	4	3	4	4	7	6	6	5	5	5	7	7	7	4	4	4	4	4	5	5	5	6	6	6	4	4	4	1	1	1	6	5	6	6	5	4	3	3	3	3	3	4	3	5
5	5	5	5	5	4	2	1	5	1	6	6	7	7	5	5	6	7	4	5	5	5	4	4	5	5	5	5	2	3	1	1	1	1	1	4	1	1	1	5	5	1	1	2	2	2	2	2	2	1
4	4	5	5	3	2	2	2	3	2	6	7	7	2	2	2	7	7	7	4	2	5	3	3	2	5	6	2	5	5	5	5	5	5	2	4	2	5	5	6	6	3	5	5	6	2	5	6	5	6
4	5	5	5	5	2	2	2	2	2	5	5	5	4	4	6	6	6	6	4	5	5	4	4	3	5	5	5	5	5	5	5	5	5	4	5	3	5	4	5	5	4	6	3	5	4	4	3	4	2
5	5	5	5	5	3	3	2	4	4	6	6	6	6	6	6	6	6	6	5	5	5	5	5	5	5	5	5	5	5	4	4	4	3	3	4	3	4	2	4	4	4	2	4	4	4	4	3	4	2
4	4	4	5	4	1	2	1	2	1	7	7	7	7	7	7	7	7	7	6	6	6	6	6	6	6	6	6	2	2	1	2	1	1	1	1	1	2	1	3	3	3	3	3	1	1	1	5	1	1
5	5	5	5	5	4	3	2	3	2	6	4	4	6	6	6	6	6	7	4	4	4	5	5	5	7	7	7	3	4	2	3	2	2	2	2	5	4	3	3	4	2	2	2	2	2	2	4	2	2
5	5	5	5	4	1	2	1	3	1	6	4	5	4	4	3	6	6	6	7	7	4	4	4	3	4	7	7	5	5	6	6	5	5	4	5	5	2	4	6	6	6	6	4	5	6	4	6	6	2
5	5	5	4	4	5	4	3	4	5	6	6	6	6	5	6	6	6	6	5	5	5	4	4	4	6	6	6	5	5	4	3	4	3	3	4	4	4	4	4	4	4	4	4	4	4	4	5	5	2
5	5	5	5	4	2	2	2	4	4	5	5	5	5	5	5	5	5	5	2	3	4	3	2	3	4	5	6	5	3	3	2	2	2	1	2	2	2	3	4	3	3	3	3	3	3	3	3	3	3
5	5	5	5	5	5	2	3	3	2	7	7	6	7	7	7	7	7	7	6	6	5	6	6	6	6	6	6	5	4	5	1	1	1	6	6	4	6	6	4	4	4	3	1	1	1	4	4	2	1
5	5	5	5	5	3	3	1	4	2	6	6	5	5	6	6	6	6	6	5	4	4	4	4	4	6	6	6	4	4	1	1	2	4	2	2	4	5	1	6	5	3	6	6	5	4	4	5	5	6
5	4	5	5	4	4	2	2	4	3	5	5	6	5	5	5	7	7	4	5	4	3	3	4	4	6	7	7	5	5	2	5	4	6	4	5	5	5	2	5	5	2	2	5	5	4	4	5	5	2
5	5	5	5	4	3	1	1	4	2	6	6	6	5	4	4	7	7	7	5	4	4	4	4	4	5	5	6	6	4	4	3	3	2	3	4	6	4	1	6	3	2	3	5	4	4	4	3	3	1
5	5	5	5	5	1	1	2	1	3	5	7	6	6	4	4	5	7	4	6	7	4	5	4	4	6	6	7	4	5	5	4	5	5	5	5	4	5	4	5	5	5	5	5	5	5	4	5	4	5
5	4	5	5	5	4	2	3	3	3	4	4	6	6	6	5	6	7	7	4	6	6	6	4	4	4	5	5	5	5	5	5	5	4	4	3	4	5	4	6	6	4	5	6	6	6	6	5	6	5
5	5	5	5	5	5	4	3	5	2	7	7	6	5	5	5	7	7	7	6	6	6	4	4	4	7	7	7	2	5	1	1	3	3	1	2	1	4	1	5	5	3	1	1	5	2	1	6	1	2
5	5	5	5	5	2	2	2	3	2	6	6	7	3	4	4	7	5	7	6	6	6	4	4	4	7	7	7	5	4	4	1	1	1	1	2	5	1	1	4	3	1	1	1	1	1	2	1	1	1
5	5	5	5	5	3	2	3	4	1	4	5	1	4	5	6	7	7	7	3	7	1	7	3	7	7	6	6	2	4	2	2	2	5	2	4	1	4	4	1	5	2	5	4	6	3	4	5	4	3
4	3	5	5	3	3	1	1	3	1	7	7	7	7	7	7	7	7	7	4	4	4	4	2	2	4	4	5	6	6	6	6	6	6	6	6	6	6	5	6	6	4	5	4	6	6	6	1	5	4
3	4	4	4	3	2	3	2	2	2	4	3	4	5	5	4	4	4	4	4	4	4	4	4	4	4	4	4	3	2	1	1	1	1	1	1	1	1	2	3	3	3	3	3	3	3	3	3	3	3
5	5	5	4	5	5	4	1	4	1	6	6	6	5	6	4	7	7	7	5	5	5	3	3	3	4	4	6	4	3	5	1	1	6	1	4	4	1	1	5	5	5	2	1	4	1	2	4	5	3
4	4	4	5	4	1	1	1	1	1	6	7	7	5	4	4	7	5	7	5	6	5	5	5	5	4	4	4	2	4	1	2	4	2	2	2	1	1	3	1	1	1	4	4	2	1	1	2	1	2
5	5	5	5	5	3	2	2	4	3	6	6	5	5	4	4	7	7	6	5	5	6	4	4	4	6	6	6	4	3	2	4	1	2	1	2	4	3	2	4	3	3	4	2	5	2	3	4	2	2
5	5	5	5	5	4	2	1	2	1	6	5	5	5	5	5	7	7	7	6	7	2	2	2	2	6	4	6	2	2	2	1	1	1	1	2	5	1	2	5	4	1	3	1	2	1	1	6	2	2
4	4	4	5	5	4	4	1	4	3	5	4	4	4	4	4	5	5	5	5	5	4	4	4	4	4	4	4	4	3	3	3	3	4	3	3	4	3	3	3	3	3	3	3	3	3	3	3	3	3
5	5	5	5	4	3	3	2	4	2	5	7	7	4	4	4	5	6	6	4	4	5	4	3	3	5	6	6	4	4	4	5	2	5	2	1	6	4	5	4	3	1	5	2	5	2	4	6	2	4
5	5	5	5	5	5	5	5	5	5	1	7	7	1	4	4	7	7	7	4	4	4	4	4	4	4	4	4	6	6	6	5	6	4	6	6	6	6	6	6	6	6	6	6	6	6	6	6	6	6
5	5	5	5	5	1	2	1	1	5	5	5	6	6	5	6	7	7	7	7	7	7	7	7	7	7	7	7	6	4	1	4	1	1	4	2	6	5	1	6	4	1	3	1	1	3	3	6	1	2
5	4	5	5	5	3	2	1	3	3	4	6	3	4	3	3	6	6	7	6	6	4	4	4	4	4	6	6	5	4	6	6	2	5	6	6	6	5	5	5	5	3	6	5	4	6	4	6	4	6
5	5	5	5	5	2	1	1	3	1	5	7	5	7	7	7	7	7	7	7	7	2	5	7	5	7	7	7	4	6	2	1	1	4	1	1	6	2	3	2	2	1	1	4	1	1	1	6	1	1
5	4	5	5	5	3	3	2	4	5	5	4	4	4	4	4	4	4	4	3	3	4	4	4	3	2	4	4	4	4	4	4	4	3	4	3	3	3	3	4	4	4	5	5	4	5	5	5	3	5
5	4	5	5	5	2	2	1	4	1	6	6	5	6	5	6	7	7	7	7	7	7	6	7	7	7	7	7	2	1	1	1	4	4	1	6	6	5	4	5	6	3	3	3	5	4	3	6	6	6
5	4	5	5	3	2	2	1	3	3	7	7	7	5	4	4	7	6	7	7	7	7	7	7	6	7	5	7	4	4	1	4	2	2	2	3	2	1	6	4	5	2	2	2	4	3	4	5	3	4
5	5	5	5	5	5	3	3	4	2	5	6	6	4	5	5	6	6	6	7	7	7	7	7	7	7	7	7	6	6	4	4	5	5	4	4	5	4	1	4	4	3	3	3	3	3	3	3	3	3
5	5	5	5	5	2	1	1	4	4	5	2	4	6	4	4	4	4	4	7	7	7	7	7	4	7	7	7	5	5	3	6	1	5	4	2	2	4	4	5	1	1	6	1	6	3	1	1	1	6
5	5	5	5	5	2	2	2	3	4	7	7	6	5	5	5	6	7	7	5	7	2	4	4	4	7	7	7	6	6	6	4	2	3	1	4	6	6	1	6	6	3	3	1	2	2	1	4	5	1
5	4	5	4	3	4	2	1	5	3	5	6	5	5	4	6	5	4	5	6	6	3	3	4	5	6	7	7	4	2	2	3	2	1	2	1	4	3	5	5	5	4	1	3	3	3	3	4	2	6
5	3	4	4	4	3	2	1	3	2	6	6	1	5	5	5	6	6	6	6	6	3	5	4	5	5	5	5	5	6	6	5	1	6	4	6	5	6	4	6	5	4	3	1	4	4	4	4	5	3
5	5	5	5	5	5	4	3	3	3	7	7	7	6	6	7	7	7	7	5	5	6	5	5	5	5	5	5	5	4	2	1	1	1	1	1	1	1	1	5	3	2	1	1	1	1	1	1	1	1
5	5	5	5	5	4	3	2	3	2	6	6	5	6	7	6	6	6	6	4	4	7	6	6	6	7	7	7	2	2	2	1	1	1	1	1	1	2	1	1	1	1	1	2	1	1	1	1	1	5
5	4	5	5	4	1	1	1	2	1	4	4	4	4	4	4	4	4	4	5	5	5	5	4	4	6	5	4	6	6	6	1	4	4	4	4	6	6	3	4	5	5	3	4	4	4	4	2	4	3
5	4	5	4	3	1	1	1	2	1	4	4	1	1	1	1	7	7	7	4	4	4	4	4	4	6	4	5	6	6	3	6	6	3	1	6	6	6	5	6	5	3	4	3	3	3	3	5	5	5
4	4	5	5	4	3	3	2	2	3	4	3	4	5	3	3	7	6	5	3	3	3	4	3	4	5	6	5	5	5	5	3	4	5	5	6	6	4	5	5	6	5	2	5	5	6	6	6	5	6
5	5	5	5	5	5	5	5	5	5	5	5	5	5	5	5	5	5	5	4	4	4	4	4	4	4	4	4	6	5	4	3	4	3	4	3	5	5	3	6	6	6	6	2	6	6	6	6	6	6
5	5	5	5	5	1	3	1	3	2	5	5	4	4	4	4	5	5	5	5	4	4	5	5	5	6	6	6	4	4	3	3	3	3	3	3	3	3	3	6	4	4	3	2	3	3	3	4	4	3
4	4	4	4	4	4	4	4	4	4	4	4	4	4	4	4	4	4	4	7	7	7	7	7	7	7	7	7	5	5	5	5	5	5	5	5	5	5	5	6	6	6	6	6	6	6	6	6	6	6
5	4	5	5	4	2	2	1	2	2	5	6	4	4	4	5	6	6	6	4	6	2	4	4	4	6	6	6	5	5	2	5	1	5	2	2	6	2	2	4	4	2	2	1	5	3	2	6	2	2
5	4	5	5	4	3	1	1	1	2	5	5	5	5	4	4	5	5	6	4	3	4	3	3	4	5	4	5	5	5	4	2	2	2	2	2	5	4	5	4	4	3	2	3	4	4	3	4	3	5
5	5	5	5	5	5	5	3	5	2	3	3	4	6	4	4	7	7	7	4	2	2	4	3	4	5	6	7	4	4	3	3	4	6	3	4	4	2	3	4	5	3	4	3	5	2	3	5	6	6
5	5	5	5	5	4	3	1	4	1	7	7	6	5	4	5	6	6	7	7	7	4	3	2	2	6	6	6	5	3	2	1	1	5	2	2	2	4	2	4	2	1	3	1	1	1	1	2	1	1
5	5	5	5	5	3	2	2	4	3	6	4	5	5	4	4	5	5	5	5	4	5	5	4	5	5	6	6	5	5	5	4	4	3	2	2	4	4	3	4	4	2	2	4	2	1	2	5	2	4
5	5	5	5	3	2	2	2	4	2	7	5	4	5	5	5	6	7	7	5	5	4	5	5	5	6	6	6	5	5	5	5	5	5	5	5	5	5	5	5	5	5	5	2	5	2	5	5	5	3
5	5	5	5	5	5	3	2	4	2	7	7	7	7	7	7	7	7	7	7	7	7	7	7	7	7	7	7	4	1	1	6	1	6	1	1	6	1	1	3	3	3	4	1	4	1	3	4	3	2
4	4	5	5	5	3	4	1	3	1	4	6	5	4	4	6	7	7	7	5	5	4	4	5	5	7	7	7	6	4	1	4	1	3	1	1	1	1	1	4	1	1	1	2	1	1	2	2	1	1
5	5	5	5	2	3	3	3	4	4	5	5	3	5	5	5	5	5	5	5	4	4	4	5	4	5	6	6	5	4	4	6	1	4	1	4	5	5	6	4	5	5	6	1	5	2	5	5	5	4
5	5	5	5	5	4	4	3	4	3	4	4	5	5	4	3	4	4	4	3	5	4	4	4	5	4	4	4	4	3	3	4	4	2	2	2	1	2	2	5	5	5	1	1	2	4	3	1	3	1
5	5	5	5	5	3	4	1	3	1	7	7	7	7	7	7	7	7	7	7	7	4	6	5	5	7	7	7	4	1	1	1	1	1	1	1	5	1	1	4	4	1	1	1	1	1	1	4	1	1
5	3	4	4	4	3	3	3	2	2	7	3	5	1	3	2	1	4	1	7	1	1	4	4	4	5	5	1	4	6	5	3	2	3	3	3	1	4	1	6	5	6	3	4	4	3	4	6	6	1
5	4	5	5	4	3	2	3	3	2	6	4	4	3	4	4	5	5	3	4	4	4	5	3	4	6	7	3	3	4	1	1	1	2	1	3	3	4	2	4	4	3	2	3	2	3	3	4	4	4
5	5	5	5	5	1	1	1	4	1	7	7	5	5	4	4	7	7	7	6	5	5	6	6	6	7	7	7	5	6	6	6	6	6	5	4	6	6	6	5	5	5	3	3	4	5	3	6	5	6
5	5	5	5	5	2	2	2	2	1	4	4	4	4	4	4	5	5	6	4	4	4	4	3	3	6	6	6	5	5	3	3	5	5	4	4	5	5	5	4	5	3	4	5	5	5	5	5	5	5
5	5	5	5	5	1	1	1	3	1	4	4	4	3	3	3	7	7	7	6	6	1	4	3	4	7	7	7	6	6	6	5	6	4	2	2	6	6	1	6	6	5	3	4	1	2	5	6	4	4
4	4	5	5	5	3	2	2	3	2	6	5	6	6	6	5	6	7	6	5	6	5	6	6	6	7	7	6	3	5	2	1	1	1	1	1	2	3	1	4	4	3	2	2	1	1	1	2	4	2
5	5	5	5	5	2	2	2	3	1	7	7	7	7	7	7	7	7	6	6	5	5	4	4	4	6	7	7	6	6	5	5	4	3	3	3	4	5	4	5	5	2	1	1	1	3	2	4	1	3
4	4	4	4	2	2	1	1	1	1	6	4	5	4	3	3	6	6	5	6	6	2	5	4	4	6	7	7	2	1	2	3	4	3	3	2	6	5	5	6	6	6	3	5	1	3	1	6	6	6
5	5	5	5	5	4	3	2	4	2	6	6	6	5	5	5	5	5	5	6	6	6	5	4	4	7	7	7	4	4	2	2	2	2	2	2	5	3	2	4	4	3	5	3	4	2	1	6	2	3
4	5	5	4	3	1	2	1	2	1	6	7	7	4	4	7	7	7	6	1	1	1	1	1	1	1	1	1	6	5	5	5	1	1	6	4	6	6	5	1	1	1	1	1	1	1	1	1	1	1
5	5	5	5	5	5	1	3	3	3	7	7	6	6	5	5	6	7	7	6	6	6	5	5	5	5	5	5	5	4	5	2	1	5	2	5	6	4	1	3	4	5	2	2	4	3	2	6	3	1
5	5	5	4	3	1	1	2	2	1	7	7	7	7	7	7	7	7	7	7	7	7	7	7	7	7	7	7	5	5	5	2	1	6	1	4	2	3	3	5	5	5	3	1	6	1	4	6	4	2
4	4	5	4	4	1	2	3	3	5	7	4	5	3	3	4	5	5	5	5	4	4	5	5	5	6	6	6	5	6	5	3	3	5	4	3	3	2	4	3	3	4	3	5	4	6	6	6	5	3
4	3	5	5	5	2	2	2	4	1	6	4	3	4	5	4	5	5	4	6	2	1	4	5	4	5	5	4	3	4	4	2	3	3	2	3	5	4	5	4	4	3	3	3	4	3	4	5	4	3
5	5	5	4	4	2	1	1	4	4	6	4	4	4	4	4	6	6	6	5	5	4	2	3	3	6	7	7	5	5	4	5	3	4	2	3	3	5	5	6	5	5	5	4	5	5	3	5	6	6
5	5	5	4	4	3	2	1	4	2	5	5	4	4	4	4	7	7	6	3	4	3	4	4	3	6	6	6	4	3	1	1	1	1	1	2	5	3	2	4	4	3	2	1	2	3	4	5	4	1
5	5	5	5	5	2	2	2	2	2	5	5	4	4	4	4	5	5	5	7	7	4	4	4	4	5	5	5	2	2	2	2	1	3	1	1	4	3	1	4	5	1	2	1	1	1	2	5	2	2
5	5	5	5	4	4	3	2	3	3	4	4	4	4	4	4	4	5	5	1	1	1	1	1	1	4	6	6	5	5	3	2	4	4	3	5	5	5	4	6	6	1	1	4	5	6	6	6	6	1
5	5	5	5	5	5	5	5	5	2	7	7	5	5	5	6	6	6	6	5	4	5	5	4	4	6	6	5	2	4	3	6	1	6	2	4	5	4	4	3	3	4	5	2	2	1	5	5	4	3
5	4	5	5	5	3	5	3	5	4	4	3	3	3	3	4	4	3	3	4	3	3	3	2	2	4	5	4	4	4	3	3	3	4	2	3	5	2	2	4	5	5	4	5	5	3	4	5	4	5
5	4	5	5	5	3	3	2	4	2	5	5	4	3	3	3	6	6	6	5	5	4	3	4	4	6	6	7	3	3	5	4	3	1	5	3	4	5	5	4	3	3	2	2	2	2	2	1	2	1
5	5	5	5	5	5	3	2	2	1	6	4	5	3	3	3	6	7	7	7	7	3	3	3	3	6	6	7	5	4	3	5	5	5	4	5	6	4	3	4	5	5	5	4	4	4	4	6	4	3
5	5	5	4	5	4	2	2	4	3	6	6	6	5	5	5	6	6	6	6	6	6	5	5	5	7	6	6	4	4	4	3	3	3	2	1	4	4	3	4	4	4	1	1	1	1	1	5	4	2
4	2	3	5	1	1	5	2	1	3	1	1	1	5	1	1	6	7	7	7	7	7	1	1	1	7	7	7	6	6	6	6	1	1	6	1	6	6	6	6	6	6	6	6	6	6	6	6	6	6
4	4	4	4	4	4	3	4	3	2	5	5	5	4	4	4	5	4	4	5	5	4	5	4	5	5	5	5	4	5	4	5	3	3	3	3	4	3	3	3	4	3	3	3	3	3	4	4	4	4
4	2	5	4	2	1	1	1	1	1	7	3	7	7	7	7	7	7	7	7	7	7	4	7	4	4	4	4	6	6	6	6	1	6	6	6	1	6	6	6	6	6	6	1	6	6	6	1	6	6
5	5	5	5	5	1	2	1	3	1	5	7	3	4	4	4	7	7	7	5	1	1	4	3	5	7	7	7	5	6	2	1	1	5	4	2	6	6	1	5	3	1	4	3	6	5	5	6	1	1
5	5	5	5	5	5	5	4	5	2	7	7	7	7	7	7	7	7	7	7	7	4	6	5	4	6	7	7	6	6	6	2	1	1	3	1	6	4	2	6	6	5	4	2	1	1	2	6	3	2
5	5	5	5	5	1	3	2	1	1	5	4	4	5	4	5	7	7	7	5	6	2	3	3	3	7	7	7	6	1	1	1	1	4	4	3	4	5	6	4	4	4	6	6	6	6	4	6	6	1
1	1	2	5	1	1	1	1	1	5	5	5	7	4	4	3	7	7	3	6	6	6	5	4	4	7	4	6	6	6	4	5	5	6	5	6	6	6	6	5	5	2	4	5	5	5	2	6	2	1
5	4	4	4	4	3	2	2	3	2	5	5	5	5	5	5	5	5	5	5	5	5	5	5	5	5	5	5	5	5	4	3	4	3	3	2	5	3	3	4	4	3	4	4	4	3	3	4	3	3
5	5	5	5	5	4	2	2	4	2	5	6	3	5	5	5	5	5	5	7	7	4	7	6	6	7	7	7	4	4	4	2	2	2	2	2	5	2	3	5	5	5	2	2	2	2	4	5	3	2
5	5	5	5	5	3	3	3	3	3	5	5	7	7	5	6	7	7	7	6	6	6	6	6	5	6	6	6	6	4	4	3	2	1	2	2	1	5	1	5	4	5	3	3	2	1	4	2	5	1
4	5	5	5	4	1	2	2	2	1	2	5	3	4	4	4	4	5	5	3	3	4	3	4	4	4	4	4	2	2	2	2	2	2	2	2	2	5	2	5	5	3	5	3	3	2	2	2	4	2
4	4	5	5	5	3	2	1	4	3	6	6	6	5	5	3	3	7	6	6	7	5	5	5	5	7	7	7	4	6	2	4	2	5	4	5	3	5	4	5	5	4	3	2	4	3	4	4	5	4
4	4	5	4	4	3	2	2	3	2	6	6	7	6	6	6	6	7	7	5	5	6	6	5	5	4	6	6	4	3	3	2	2	2	2	2	3	2	2	5	5	3	2	2	3	3	3	1	3	5
5	4	5	5	5	3	4	3	3	2	6	7	4	5	6	7	6	6	7	5	7	4	5	6	4	6	6	5	5	5	3	3	4	1	4	1	4	3	5	5	3	2	1	4	4	2	2	5	5	1
5	5	5	5	5	2	2	1	4	4	6	4	4	5	5	4	6	6	6	7	4	4	4	4	4	7	7	7	4	5	4	6	4	5	3	4	5	5	5	4	4	3	1	1	2	1	1	4	2	2
4	5	5	4	3	1	1	3	3	2	7	7	7	6	7	5	6	7	6	7	7	7	6	6	5	7	7	7	6	4	5	4	1	3	3	2	4	5	2	5	4	5	6	1	4	1	3	5	4	1
5	5	5	4	3	1	1	1	3	1	6	6	6	4	5	5	5	6	5	4	4	4	4	4	4	4	4	4	5	3	3	2	3	2	2	2	2	3	2	4	4	3	3	2	2	2	3	3	2	1
5	3	3	3	2	1	1	1	3	1	4	4	1	1	1	1	1	1	1	7	7	7	3	2	2	4	2	4	5	5	5	1	1	1	1	1	1	1	1	6	6	6	1	1	1	3	3	5	6	6
5	5	5	5	5	4	3	1	5	1	5	6	6	4	6	5	7	7	7	6	6	6	6	6	6	7	7	7	6	5	4	6	4	6	5	4	6	5	5	2	2	2	6	1	6	1	6	6	3	6
5	5	4	5	5	3	3	2	5	3	7	7	7	7	7	7	7	7	7	5	5	5	4	4	4	5	3	4	5	3	4	3	3	2	2	2	3	3	4	5	3	3	5	2	2	1	2	2	4	2
5	5	5	5	5	2	1	1	5	5	7	7	7	7	7	7	7	7	7	1	1	1	1	1	1	7	7	7	6	6	6	6	6	6	6	6	6	6	6	6	6	6	6	6	6	6	6	6	6	6
5	5	5	5	5	3	2	2	5	3	6	6	5	7	5	5	7	7	7	6	7	6	6	5	5	6	6	7	2	3	4	1	1	1	1	1	4	2	1	5	4	4	4	4	2	2	2	4	3	1
2	5	5	5	4	2	2	1	4	3	6	5	4	5	5	5	6	6	6	5	5	5	6	5	4	4	5	6	2	1	3	6	2	6	1	2	4	6	2	6	6	4	1	2	4	4	3	5	6	5
5	4	5	5	4	4	3	2	5	2	7	7	7	6	6	6	6	7	7	6	7	5	5	4	5	6	7	7	4	2	2	5	2	5	2	2	1	2	2	3	2	2	3	1	2	1	3	1	2	1
5	5	5	5	5	4	5	5	4	5	7	7	7	7	7	7	7	7	7	7	7	7	4	4	4	7	7	7	2	3	2	2	2	2	2	2	2	2	2	1	1	1	1	1	1	1	1	1	1	2
4	5	5	5	4	2	2	3	3	4	4	4	4	5	4	5	5	5	4	4	5	4	5	4	4	5	6	4	3	5	5	6	1	5	3	5	1	4	1	4	5	4	4	4	4	4	5	5	5	4
5	4	5	5	4	5	4	2	4	4	5	4	6	6	5	4	4	4	4	5	5	5	5	5	5	5	5	5	5	5	5	5	5	5	5	5	5	5	3	5	5	5	5	5	5	5	4	4	4	4
5	5	5	5	5	4	3	4	4	2	6	6	6	6	6	5	6	5	5	6	6	6	6	7	7	7	7	7	4	3	2	2	1	1	1	3	1	3	2	1	1	1	1	1	1	1	1	1	1	1
5	5	5	5	5	2	1	2	5	2	5	4	5	6	5	5	6	5	4	4	4	7	6	6	6	6	7	6	3	3	1	4	2	3	2	3	1	3	2	2	3	1	4	1	6	1	4	1	4	2
5	5	5	5	5	2	3	2	4	4	5	4	5	6	6	5	7	7	5	5	5	4	5	4	5	6	7	6	4	3	4	5	2	5	2	3	2	4	1	4	3	5	5	2	2	2	2	1	2	3
5	4	5	4	5	3	3	2	3	2	5	5	5	5	5	5	5	5	5	5	7	4	3	4	4	4	4	4	5	5	3	3	3	4	3	4	4	4	1	4	5	3	2	2	2	2	2	2	2	1
5	5	5	5	5	3	2	1	1	2	2	1	1	4	4	1	4	7	1	7	4	4	4	5	6	3	3	5	6	4	1	3	1	1	3	2	6	2	4	2	3	1	2	1	1	1	1	1	1	1
5	5	5	5	5	2	2	2	2	2	6	7	7	7	7	7	7	7	7	7	7	7	7	7	7	7	7	7	1	1	1	1	1	1	1	1	1	1	1	1	1	1	1	1	6	1	1	1	1	1
5	5	5	5	3	1	1	1	4	1	3	4	4	2	4	5	6	7	7	3	5	4	2	5	4	6	7	7	6	5	6	6	6	5	5	6	6	6	1	6	5	5	5	3	4	4	4	1	5	1
5	5	5	4	3	1	5	1	2	4	7	7	4	6	6	4	7	7	7	7	7	6	5	5	6	5	5	5	6	6	6	1	1	1	1	1	5	5	5	6	6	4	5	1	3	1	1	6	5	6
5	4	5	5	4	3	3	1	5	3	7	7	7	7	7	7	7	7	7	7	7	7	7	7	7	7	7	7	6	6	6	6	6	6	6	6	6	6	6	5	5	5	5	5	5	5	5	5	5	5
5	5	5	5	3	3	3	1	5	4	6	4	4	4	4	5	6	7	7	4	5	1	3	3	5	7	7	7	6	4	6	1	1	4	4	6	6	6	1	6	6	6	1	1	6	4	6	6	6	6
5	5	5	5	5	2	2	2	2	2	5	4	5	4	4	5	6	6	6	6	6	5	5	4	5	6	6	5	3	4	2	6	4	6	4	6	6	4	1	5	5	6	3	5	5	4	5	4	4	4
5	5	5	5	5	2	1	1	4	4	5	5	7	6	5	2	7	7	7	6	6	6	5	1	1	1	1	1	3	3	6	6	3	6	3	6	2	2	1	5	6	1	5	3	3	3	3	3	3	3
5	4	5	4	5	4	4	2	4	4	5	5	4	4	4	4	4	5	5	4	4	4	4	4	4	4	4	4	4	5	3	2	2	3	2	2	1	2	1	4	4	3	3	3	3	3	3	3	3	1
5	5	5	5	5	4	4	4	5	4	6	6	6	6	6	6	6	6	5	4	6	6	6	6	6	6	6	6	4	5	3	3	1	2	1	4	4	3	3	4	5	2	2	1	2	1	2	5	5	1
5	5	5	5	5	2	2	1	4	2	2	6	2	2	2	2	6	6	6	5	5	5	5	5	5	5	5	5	6	6	6	6	6	6	3	3	6	6	6	5	5	5	1	4	1	1	1	4	4	4
4	5	5	4	5	3	4	5	3	2	6	7	5	5	4	4	7	7	7	6	5	6	6	4	5	6	7	7	6	5	6	1	4	4	3	3	1	5	2	4	4	4	1	4	4	4	4	1	4	1
5	5	5	5	5	4	3	3	2	1	5	5	6	5	5	6	5	5	6	7	7	7	7	7	7	3	6	7	6	6	4	5	5	4	6	4	4	5	6	1	1	1	1	1	1	2	2	1	1	1
3	2	5	5	4	2	1	1	3	2	4	3	3	5	5	6	6	6	6	5	3	5	5	5	5	4	4	4	5	4	4	4	5	4	4	3	6	6	6	6	6	5	4	5	4	5	5	6	5	5
5	5	5	5	5	2	1	1	4	1	6	4	2	4	5	5	6	7	7	6	7	4	5	4	2	5	7	6	6	6	5	2	1	1	2	4	6	6	1	6	6	6	2	5	6	6	6	6	6	1
5	5	5	5	5	2	3	2	4	4	6	6	6	6	6	6	6	6	6	6	6	6	6	6	6	3	2	2	4	2	4	1	2	1	4	1	1	3	1	4	3	6	6	2	6	2	4	2	3	1
4	3	5	5	5	4	2	2	2	2	5	5	5	5	5	5	7	7	7	4	7	4	4	4	4	4	4	4	6	6	6	6	6	6	3	2	2	6	2	6	6	3	6	2	6	2	2	2	6	1
5	4	5	5	4	2	1	1	2	1	7	6	7	7	4	4	7	7	7	6	6	6	6	6	6	6	6	6	3	3	2	2	2	2	2	2	6	4	6	4	5	3	3	2	2	2	2	5	2	2
5	5	5	5	5	4	4	4	4	4	6	6	6	6	6	6	6	6	6	7	7	7	7	7	7	7	7	7	3	4	3	4	1	6	2	6	2	2	2	2	2	2	1	1	2	1	2	1	1	2
5	5	5	5	5	4	3	2	4	2	7	1	6	4	4	4	6	6	7	7	6	6	7	7	6	7	7	7	6	5	6	6	6	6	6	6	5	5	4	6	5	5	5	3	5	5	5	2	4	4
4	3	5	4	3	1	2	1	3	4	4	3	3	3	3	3	3	4	4	7	7	7	7	5	7	7	5	5	6	6	6	6	6	6	5	5	6	6	6	6	3	3	4	6	1	1	4	6	6	4
4	4	4	4	4	3	2	2	3	2	3	4	3	2	3	3	5	4	4	4	5	5	6	5	5	7	6	5	6	5	6	6	2	5	3	4	5	5	4	6	4	5	2	4	4	3	5	2	5	2
5	5	5	5	5	2	1	1	2	4	5	7	7	4	4	3	7	7	7	6	3	4	5	4	4	7	7	7	4	5	5	1	1	1	1	1	6	5	1	5	2	1	1	2	1	4	1	6	3	1
5	3	5	5	3	2	2	2	4	1	5	7	5	4	4	5	7	7	7	6	6	5	6	6	7	7	7	7	2	4	1	4	1	1	1	1	5	3	1	4	2	1	5	1	3	1	1	4	1	4
5	4	5	5	5	3	2	2	4	4	6	6	6	6	6	6	6	6	6	6	4	5	5	5	6	6	5	5	3	2	3	6	1	1	1	3	4	2	2	5	2	5	5	3	2	3	4	5	5	5
5	4	5	5	3	2	2	1	4	4	5	5	4	4	4	3	5	5	5	5	4	4	3	3	3	5	5	5	4	5	5	5	4	4	4	4	3	4	4	5	5	5	5	5	5	5	5	5	5	5
5	4	5	4	4	3	3	3	3	3	4	4	4	4	4	4	4	4	4	4	4	3	4	4	4	5	5	6	5	5	3	5	5	4	3	2	5	5	4	6	4	4	4	4	4	3	3	5	5	3
5	5	5	5	5	5	3	3	5	5	5	6	3	4	6	4	4	7	7	4	4	4	4	4	4	4	4	4	6	6	6	2	6	6	5	6	2	6	2	6	6	6	6	6	6	5	5	6	6	6
5	5	5	5	5	2	3	3	4	4	6	6	6	5	5	4	6	7	6	6	6	5	6	4	4	7	7	7	3	3	2	2	1	5	1	2	1	2	2	3	3	4	5	2	5	2	1	4	4	2
5	4	5	4	4	1	1	1	3	1	3	2	1	3	2	3	7	7	4	5	3	1	5	4	4	7	7	7	5	5	5	5	5	6	5	4	4	4	2	5	6	5	2	2	3	4	1	5	4	6
5	1	5	5	1	1	1	1	5	5	2	6	1	3	6	6	7	7	7	7	7	7	7	7	7	7	7	7	6	3	3	6	6	6	2	6	6	3	6	4	4	4	4	4	4	4	4	4	4	4
5	5	5	5	5	2	2	1	2	1	5	4	4	4	2	4	5	6	6	4	4	4	4	4	4	6	6	4	2	1	1	6	1	6	1	3	1	2	1	4	4	4	4	4	3	3	4	2	2	2
4	4	5	5	5	1	1	1	2	1	6	1	6	6	4	4	6	6	6	6	1	6	4	6	6	6	6	6	5	5	5	1	1	1	1	1	6	6	1	4	4	4	4	1	6	1	1	6	6	4
5	5	5	5	4	2	2	1	4	1	7	7	7	5	6	7	7	5	3	5	4	6	6	6	4	6	6	6	5	4	2	1	2	2	5	1	3	2	4	4	2	3	1	1	1	1	1	1	1	1
5	5	5	5	5	3	3	3	3	3	2	2	3	2	2	2	1	1	1	7	3	4	3	3	4	5	6	4	4	2	4	2	2	2	2	2	2	2	3	4	2	4	1	1	1	1	1	1	1	1
5	4	5	4	4	2	1	2	4	2	4	4	5	6	4	3	5	5	5	5	6	6	6	5	5	6	7	7	4	4	4	1	2	6	1	3	1	1	3	5	5	5	1	1	5	2	4	1	1	5
5	4	5	4	4	3	3	3	3	3	4	4	4	4	4	4	4	5	4	4	4	4	4	4	4	4	4	4	4	5	4	4	3	4	3	4	3	4	3	5	5	4	5	2	4	4	4	3	5	3
5	5	5	5	5	3	3	1	4	2	6	4	3	5	4	4	7	7	7	6	6	4	4	4	4	5	6	6	2	1	1	4	2	2	1	1	2	1	2	2	2	2	2	1	1	1	1	2	1	1
5	5	5	5	5	2	2	1	4	2	4	4	4	5	5	5	5	5	5	4	5	5	5	5	5	5	5	5	3	4	4	1	1	1	1	1	1	2	3	4	4	4	4	3	3	2	2	4	2	1
5	5	5	5	5	3	3	2	5	3	7	7	6	6	6	7	7	7	7	5	6	5	5	5	5	5	5	5	4	4	1	1	1	1	1	4	1	1	5	2	2	1	1	1	1	1	1	2	1	1
5	4	5	5	3	2	2	1	5	4	5	6	6	5	6	5	5	5	5	5	4	5	4	3	2	5	5	4	4	5	5	6	5	6	1	3	4	5	4	5	4	3	5	4	5	2	5	3	4	2
4	4	4	4	4	2	2	3	3	2	5	6	5	6	5	6	5	6	5	4	4	4	4	4	4	4	4	4	6	6	4	5	4	4	4	6	5	4	4	6	5	4	4	5	2	4	3	6	5	5
5	5	5	5	5	4	4	2	5	5	4	4	4	4	4	4	7	7	7	3	3	4	4	5	4	6	5	5	2	1	2	5	1	6	1	1	2	1	2	2	2	2	2	2	6	2	2	2	2	3
5	5	5	5	5	3	1	1	3	3	6	6	7	1	1	2	7	7	7	5	5	5	5	5	5	5	5	5	4	2	2	2	1	1	1	1	6	1	1	1	6	6	1	6	1	1	1	6	1	1
5	5	5	5	5	2	1	1	3	1	5	4	5	4	4	4	6	6	3	6	4	4	4	4	4	7	7	7	4	2	1	1	1	1	1	1	2	1	1	4	5	1	2	1	1	1	1	1	1	1
5	5	5	5	5	5	5	5	5	5	7	7	7	7	7	7	7	7	7	7	7	7	7	7	7	7	7	7	2	1	1	6	1	6	1	6	2	1	1	2	1	1	5	1	6	1	5	5	1	1
5	5	5	5	5	1	1	1	5	1	6	6	6	6	6	6	6	6	6	3	3	3	3	3	3	5	5	6	2	2	2	2	2	2	2	2	2	2	2	5	3	3	4	3	4	3	4	3	3	3
5	5	5	5	5	5	5	5	5	4	7	7	7	7	7	7	7	7	7	5	5	5	5	5	5	5	5	5	1	1	1	1	1	1	1	1	1	1	1	2	2	2	2	2	2	2	2	2	2	2
5	5	5	5	5	4	2	2	2	1	5	5	5	5	5	5	5	5	5	5	5	5	5	5	5	5	5	5	6	6	6	6	6	6	6	6	6	6	6	5	5	5	5	5	5	5	5	5	5	5
5	5	5	5	4	2	1	1	4	2	4	5	5	4	4	4	6	5	6	5	3	3	2	3	4	5	4	5	5	6	4	3	2	2	2	1	3	1	1	5	5	3	2	2	4	2	2	1	3	2
5	4	5	4	4	3	2	1	2	4	3	4	4	5	4	3	4	5	6	3	3	3	4	3	4	5	6	6	4	3	2	1	3	1	1	1	3	4	3	4	3	5	3	4	1	2	3	3	4	1
4	5	5	5	5	2	2	1	4	1	7	7	7	7	7	7	7	7	7	7	7	7	1	1	6	6	6	5	6	6	6	6	1	3	1	1	5	5	3	6	6	5	5	1	6	5	3	3	2	2
5	4	5	5	5	2	3	1	4	1	7	7	7	7	7	7	7	7	7	5	2	2	6	6	6	6	6	6	3	4	2	1	1	1	1	4	4	2	1	3	3	2	6	1	4	1	1	1	2	2
5	4	5	5	5	5	4	5	4	5	7	7	7	7	7	7	7	7	6	7	7	6	6	7	6	7	6	7	2	2	2	2	2	3	2	2	3	3	2	5	4	3	3	4	3	4	4	4	4	4
5	5	5	5	5	3	2	1	5	4	7	7	7	7	7	7	7	7	7	7	7	7	7	7	7	7	7	7	4	5	1	6	1	1	6	1	6	6	1	4	5	3	6	1	6	1	1	1	1	1
5	5	5	5	5	2	4	1	2	1	7	6	6	6	6	4	7	7	7	6	6	6	6	5	5	7	7	7	3	3	1	1	1	2	2	1	6	2	5	5	5	2	2	2	2	2	2	2	2	3
5	5	5	5	5	2	3	1	3	1	6	7	4	3	3	4	5	4	4	6	6	4	4	3	3	7	7	7	6	5	3	5	3	5	4	5	6	6	6	6	6	6	6	3	6	5	6	6	6	5
5	5	5	5	5	2	1	1	4	2	6	6	4	5	4	4	6	6	6	6	4	4	4	4	4	5	6	6	3	3	4	3	3	3	2	4	5	4	5	3	3	3	3	3	3	3	3	4	3	3
5	5	5	5	5	1	2	1	3	1	3	6	6	6	5	4	6	6	4	3	3	3	5	5	5	5	5	5	2	3	1	6	1	6	1	1	3	1	2	2	2	2	2	2	2	2	2	2	2	2
5	5	5	5	5	3	5	3	5	3	6	5	7	4	4	4	6	6	1	5	4	4	4	4	3	5	5	5	5	5	2	3	1	2	1	1	4	4	1	5	2	3	5	1	3	1	2	4	3	1
5	5	5	5	5	3	4	3	5	4	7	7	7	7	7	7	7	7	7	7	7	7	7	7	7	7	7	7	3	2	1	1	1	1	1	1	1	1	1	2	2	2	3	3	3	2	2	4	2	1
5	5	5	5	5	3	2	3	1	1	6	5	6	5	5	6	5	6	6	6	6	6	4	4	4	6	6	6	4	4	1	1	2	5	2	2	1	4	1	6	6	4	1	4	5	2	2	4	3	3
5	5	5	5	5	1	2	1	4	1	7	7	7	6	6	6	6	7	6	7	7	6	4	4	5	5	5	5	6	6	6	1	1	3	1	2	1	2	1	4	5	1	3	1	1	3	2	1	2	1
5	5	5	5	5	5	4	2	5	1	7	7	7	7	7	7	7	7	7	6	7	7	7	7	7	7	7	7	1	1	1	1	1	1	1	1	1	1	1	2	2	1	1	1	1	1	1	3	1	1
5	5	5	5	5	4	2	1	3	3	5	5	4	6	4	4	7	7	7	4	2	2	5	3	3	5	5	6	6	6	3	3	5	3	2	4	1	6	3	6	4	6	6	6	4	3	2	1	6	6
1	1	1	1	1	1	1	1	1	1	1	1	1	1	4	4	1	1	1	7	4	4	4	4	4	4	6	5	2	1	1	1	1	3	1	2	6	1	1	4	5	3	2	3	2	1	3	3	3	1
5	5	5	5	5	4	2	2	4	2	5	6	6	4	2	2	5	5	4	4	4	4	4	4	4	4	4	4	3	5	5	3	3	2	4	3	6	4	4	6	3	5	4	2	2	5	3	6	5	5
5	5	5	5	5	5	5	1	3	4	4	4	4	4	4	4	4	4	4	5	5	5	4	4	4	4	4	4	6	6	6	6	6	6	6	6	6	6	6	6	6	6	6	6	6	6	6	6	6	6
5	5	5	5	5	3	4	3	2	2	5	5	5	5	5	5	5	5	5	5	4	4	5	5	5	6	6	7	5	5	3	2	1	2	1	1	1	1	1	5	5	2	2	2	3	2	3	4	2	2
4	1	4	4	1	4	1	1	1	1	7	1	1	1	1	1	1	7	7	7	7	7	7	7	7	7	7	7	6	6	2	6	6	6	6	6	6	6	1	6	6	6	6	6	6	6	6	6	6	6
5	5	5	5	5	3	2	1	4	2	6	6	6	7	7	6	6	6	6	7	6	6	6	6	6	6	6	7	4	2	2	3	1	2	1	2	3	2	3	3	2	1	1	2	2	2	2	3	2	3
4	5	5	4	4	2	2	2	2	2	7	7	7	7	7	7	7	7	7	6	5	5	5	5	6	7	7	7	6	6	4	1	5	5	5	5	6	6	1	5	5	3	4	3	4	3	4	5	5	5
4	4	5	5	4	3	2	2	3	3	6	6	5	6	6	6	6	6	6	6	6	6	5	6	6	6	6	5	5	5	5	2	3	4	3	3	5	4	5	5	5	5	4	5	5	3	4	5	5	5
5	4	5	5	4	2	3	1	2	4	6	7	7	6	5	6	7	7	7	6	7	7	5	5	5	7	7	4	4	2	1	1	1	1	1	1	3	2	1	4	3	2	1	1	1	1	4	2	2	1
5	5	5	5	4	2	2	2	2	2	5	7	7	5	4	4	5	5	6	6	6	7	6	5	5	5	6	5	4	5	4	3	1	2	1	1	2	2	1	5	5	3	4	4	3	3	3	4	3	3
5	4	5	5	4	3	3	3	4	2	3	6	4	4	4	4	6	6	6	4	5	3	5	3	3	5	3	3	6	6	2	6	2	3	2	4	5	5	2	5	4	2	4	2	2	1	2	6	4	2
5	5	5	5	5	4	4	3	3	4	6	7	7	4	4	4	5	5	5	5	5	6	6	6	6	6	6	6	5	5	3	6	4	6	6	5	6	6	4	4	3	2	6	4	6	2	3	6	4	5
5	5	5	5	5	3	2	1	4	2	5	5	4	5	7	4	4	5	5	7	7	7	7	7	7	7	7	7	6	5	2	3	4	4	1	1	1	1	2	1	1	1	1	1	1	1	1	1	1	1
5	5	5	5	5	2	2	2	4	4	6	6	6	5	5	4	6	6	5	6	6	6	6	5	6	6	6	4	4	1	2	6	1	1	1	3	1	2	4	2	1	1	1	1	1	1	1	1	1	1
5	5	5	5	5	5	4	2	4	1	7	6	7	7	5	4	6	7	7	7	7	7	7	7	6	7	6	7	5	5	3	4	3	5	3	3	5	4	2	5	4	3	4	1	3	2	2	2	2	2
5	5	5	5	5	5	1	1	5	4	7	7	7	7	7	6	6	5	7	4	4	5	6	3	5	3	4	5	5	5	4	6	5	6	2	2	5	3	1	4	4	3	2	4	3	4	1	2	3	4
5	5	5	5	5	5	2	1	2	1	6	5	1	7	7	1	5	7	7	7	7	1	6	5	1	1	1	7	6	6	1	1	6	4	6	1	5	1	1	2	6	1	1	6	6	6	1	6	1	6
5	4	5	5	4	5	4	4	4	3	6	4	4	7	5	7	4	7	6	6	6	6	7	6	6	7	7	6	5	5	1	3	5	6	4	3	6	5	4	4	4	3	4	3	4	4	3	3	3	4
5	4	5	5	3	3	3	1	3	1	4	4	5	4	4	4	4	5	4	7	7	4	4	4	4	4	4	4	3	3	1	1	2	2	1	1	6	2	2	6	6	6	6	6	4	4	4	4	4	4
5	5	5	5	5	3	2	5	4	1	7	7	7	5	5	6	5	6	5	7	7	7	7	6	6	7	7	6	3	3	2	1	2	1	1	3	6	2	2	1	1	1	1	1	1	1	1	6	5	5
5	4	5	5	5	1	1	1	2	1	7	7	7	6	6	7	7	6	6	7	7	7	7	7	7	7	7	7	6	6	3	6	4	6	3	6	6	6	3	2	2	2	6	2	6	4	6	6	6	3
5	5	5	5	4	4	5	3	4	4	5	4	4	4	4	3	6	7	7	5	4	4	5	5	4	6	7	7	4	5	5	3	5	5	5	5	4	6	3	3	3	1	1	2	4	1	2	1	4	4
4	3	4	4	3	1	1	1	2	1	4	2	2	1	1	2	4	4	4	4	4	1	1	4	2	4	4	2	6	6	4	4	1	1	1	4	4	5	4	4	6	3	3	3	3	3	3	3	4	3
4	5	5	5	4	3	1	2	2	1	6	5	4	5	5	5	7	7	7	7	7	7	7	7	7	7	7	7	6	1	6	1	4	1	5	1	2	1	2	1	1	1	1	1	1	1	1	1	1	1
3	4	5	5	4	3	2	2	3	4	5	5	5	4	4	3	5	5	6	5	5	4	4	4	4	5	5	5	5	5	5	4	5	5	5	4	6	6	4	5	4	5	3	4	4	5	4	5	5	4
5	5	5	5	4	3	2	1	2	2	4	3	2	4	2	2	5	5	4	5	3	2	4	4	3	5	3	4	5	6	3	6	3	4	3	2	6	4	2	3	5	3	4	3	3	3	5	3	5	5
4	2	4	4	4	1	1	1	1	1	5	2	1	4	4	3	3	4	4	5	5	5	5	5	5	5	5	5	5	2	2	5	2	5	2	2	4	3	2	4	3	2	3	3	2	2	2	2	2	2
4	2	5	5	3	1	1	1	1	1	3	2	3	4	2	2	7	7	7	7	7	7	6	4	4	7	7	7	6	6	6	6	6	6	4	1	1	4	1	6	3	3	5	6	4	2	5	6	6	5
5	5	5	5	5	1	1	1	2	1	5	6	5	6	6	5	4	4	5	7	7	7	7	7	7	7	7	7	2	2	1	6	1	1	1	2	3	3	4	2	3	1	1	3	2	4	3	3	2	3
5	5	5	5	5	1	1	1	1	1	5	6	3	5	4	4	5	6	6	6	6	5	5	5	5	5	6	6	4	2	4	3	4	1	3	1	4	3	1	2	1	1	1	1	1	1	1	2	1	1
5	5	5	5	5	4	3	3	3	3	5	5	5	4	4	4	5	5	4	5	6	5	5	5	6	6	5	5	3	3	2	1	1	1	1	1	1	1	1	2	4	3	3	4	4	4	2	2	2	4
5	5	5	5	3	1	2	1	1	1	3	3	3	4	4	4	2	7	7	4	4	3	4	4	4	5	5	5	5	5	4	1	2	2	3	2	6	5	6	6	5	2	3	2	2	2	4	5	5	1
5	4	5	4	4	3	3	3	4	2	6	6	5	5	5	4	6	6	5	6	6	5	5	5	5	5	5	5	5	5	3	2	1	5	3	4	4	4	3	5	5	5	5	4	5	3	4	4	4	3
4	3	5	3	4	3	2	3	3	2	2	1	1	2	1	1	3	5	5	4	4	4	4	4	4	4	4	4	6	6	6	4	5	6	4	4	6	6	4	6	6	4	6	6	3	5	6	1	6	5
5	4	5	5	5	3	2	2	3	2	5	4	4	4	4	5	6	7	4	7	7	7	7	7	7	7	7	7	5	4	3	6	5	6	5	6	4	5	4	4	5	3	1	3	4	3	4	4	4	4
5	5	5	5	5	1	1	1	1	1	7	7	7	7	7	7	7	7	7	7	7	7	7	7	7	7	7	7	4	2	1	6	1	6	1	1	1	1	4	6	6	1	1	1	1	1	1	1	1	1
5	5	5	5	5	3	2	2	4	1	7	7	7	7	6	5	4	6	7	7	7	5	7	7	6	7	7	7	5	1	5	6	1	1	4	1	1	1	1	1	1	1	1	1	1	1	1	1	1	1
5	5	5	5	5	3	3	3	2	3	7	7	7	7	6	5	7	7	7	7	7	7	7	7	7	7	7	7	5	4	3	1	1	1	1	1	2	2	2	5	4	3	5	3	4	4	2	5	3	1
5	5	5	5	4	1	2	3	2	2	5	6	6	7	7	4	7	7	7	7	7	7	7	7	7	7	3	3	3	3	3	1	1	2	1	2	6	2	1	1	1	1	1	1	1	1	1	1	1	1
5	5	5	5	5	1	1	1	5	5	7	7	7	4	4	6	7	7	7	7	7	7	7	7	7	7	7	1	4	6	1	1	1	6	1	6	6	6	1	6	2	2	5	4	3	1	1	6	2	6
5	5	5	4	4	1	3	1	2	3	5	6	4	5	5	5	6	6	6	4	2	4	4	4	5	4	5	5	6	4	2	6	4	4	2	5	6	4	1	6	6	6	6	6	6	6	6	6	6	5
5	4	5	5	5	1	2	1	2	4	5	1	5	5	4	2	6	6	7	7	3	4	2	2	2	6	7	7	5	6	5	3	4	2	3	2	2	6	1	5	5	5	4	4	3	3	3	3	5	2
4	3	4	4	3	1	2	1	2	2	5	3	2	4	4	3	5	7	6	5	4	5	6	6	6	5	5	5	5	5	5	3	4	5	5	4	6	6	6	5	5	3	6	6	6	6	6	6	5	4
5	5	5	5	5	5	2	4	2	5	6	7	7	7	7	6	7	7	7	7	7	7	7	6	6	7	7	7	6	6	1	1	2	1	1	1	6	1	4	4	4	1	1	1	1	1	4	1	1	1
5	5	5	5	5	3	1	1	3	1	6	6	6	5	5	5	5	5	6	5	5	5	5	5	5	5	5	5	5	5	2	2	2	2	2	2	5	3	2	5	4	2	2	1	1	1	1	5	3	5
5	5	5	5	5	5	5	3	5	3	7	7	7	7	7	7	7	7	7	4	4	4	4	4	4	4	4	4	6	6	6	6	6	6	6	6	6	6	6	4	4	4	4	4	4	4	4	4	4	4
5	5	5	5	4	2	2	2	2	2	6	6	3	5	2	5	6	6	5	5	5	5	5	5	5	5	5	5	2	5	1	5	4	5	2	5	4	4	1	4	4	3	2	4	2	4	4	1	1	1
4	2	5	4	2	1	2	1	2	4	2	5	2	1	2	2	2	2	6	2	2	2	2	2	2	2	2	2	6	3	5	4	5	6	5	3	5	6	6	5	5	5	5	5	5	5	5	5	5	5
5	5	5	5	4	1	2	1	5	4	5	5	7	4	4	4	5	5	3	7	7	7	7	7	7	4	4	4	5	3	1	1	1	1	1	1	1	3	1	4	4	3	1	1	1	1	1	2	2	1
5	5	5	5	5	1	1	1	1	1	5	6	7	5	6	7	5	7	7	4	4	4	4	4	4	4	4	4	5	5	5	5	5	5	5	2	5	5	4	2	2	2	2	2	2	2	2	2	2	2
5	5	5	5	5	2	1	1	3	3	7	7	7	7	7	7	7	7	7	7	5	4	5	4	4	5	7	7	4	4	4	1	2	5	3	2	4	2	3	4	3	1	2	3	5	2	4	3	3	3
5	5	5	5	4	4	4	3	4	4	5	5	5	6	5	6	6	6	6	4	5	4	5	4	5	4	4	4	4	3	4	4	3	3	4	4	5	3	4	5	4	4	5	3	3	2	3	5	3	2
5	4	5	5	3	4	3	3	5	2	7	7	7	6	7	7	7	7	7	4	4	4	4	4	4	7	7	6	5	5	2	6	2	5	3	4	5	2	2	5	3	3	6	4	4	3	4	4	4	3
5	5	5	5	4	3	2	5	5	3	6	4	2	2	2	2	7	7	7	3	4	4	4	4	1	1	1	1	5	5	5	5	1	4	3	2	5	5	5	4	4	1	3	1	2	1	1	2	2	3
5	4	5	5	4	2	2	1	4	2	5	5	5	6	6	6	7	7	7	5	5	4	5	4	6	4	5	4	4	3	1	1	1	1	1	1	1	1	1	3	4	2	5	1	1	1	1	2	2	3
5	5	5	5	5	2	2	1	3	1	6	6	6	5	5	5	6	6	6	5	5	5	5	5	5	5	5	5	4	4	4	4	3	3	3	3	3	3	3	5	5	2	2	2	2	2	2	4	4	4
5	5	5	5	5	2	2	1	2	4	7	7	7	7	7	7	7	7	7	6	6	5	4	4	4	6	7	6	4	4	1	1	1	1	1	1	1	1	1	4	5	2	1	2	1	1	2	1	2	2
4	4	4	4	4	3	2	4	3	2	7	7	7	7	7	7	7	7	7	5	5	5	5	5	5	5	5	5	4	5	1	1	1	1	1	1	1	1	1	1	1	1	1	1	1	1	1	1	1	1
4	3	5	5	3	3	3	4	5	3	6	6	6	6	6	5	6	5	6	4	4	4	4	4	4	4	4	4	4	4	4	4	3	3	1	1	1	2	1	3	3	3	3	2	2	2	2	1	1	1
5	5	5	5	5	2	2	1	4	1	7	7	7	7	7	7	7	7	7	7	7	7	7	7	7	7	7	7	1	1	1	1	1	1	1	1	1	1	1	6	1	1	1	1	1	1	1	1	1	1
5	5	5	5	5	3	2	1	5	1	7	7	7	7	7	7	7	7	7	5	5	5	5	5	5	5	5	4	4	4	2	1	1	5	1	1	2	1	3	3	3	3	5	2	5	1	4	3	3	3
5	4	5	5	3	2	4	1	3	5	4	5	6	3	1	5	4	7	4	4	4	4	4	4	4	4	4	4	2	5	4	6	3	5	1	3	3	3	4	4	5	3	4	4	4	4	4	4	4	4
5	5	5	5	5	5	5	5	5	3	6	5	5	4	5	6	6	7	7	7	7	7	7	7	6	6	6	5	4	4	4	3	3	3	3	3	3	3	4	4	3	4	6	3	3	3	4	4	3	3
5	5	5	5	5	4	4	3	5	4	5	3	4	5	5	5	7	7	7	6	6	7	6	6	6	7	7	7	4	4	1	5	1	5	1	2	3	1	1	3	2	1	2	1	5	1	1	1	1	1
5	5	5	5	5	4	4	2	4	2	5	4	4	4	4	4	5	6	6	5	5	5	5	5	5	6	6	6	3	3	3	3	3	3	3	2	2	3	2	3	4	3	3	3	3	2	2	2	2	2
4	2	5	4	3	3	3	1	3	2	3	3	4	4	4	3	4	4	4	4	4	1	2	3	3	6	6	6	5	5	1	4	4	4	3	5	4	4	4	4	4	1	6	2	5	6	6	6	4	1
5	4	5	4	4	3	2	2	2	2	5	4	4	4	4	4	5	5	6	6	6	6	7	7	7	7	7	7	4	4	4	3	2	4	2	3	4	4	2	5	5	5	4	3	4	3	3	3	3	3
5	5	5	5	5	3	2	2	3	2	4	6	5	4	4	3	5	5	4	5	4	4	4	4	3	5	6	7	4	4	3	3	3	3	3	3	4	3	2	5	4	5	3	4	3	3	4	5	5	4
4	4	4	4	4	3	2	2	2	2	7	5	7	7	7	5	5	4	7	7	7	7	7	7	6	5	7	5	3	3	3	3	3	2	3	3	3	1	3	4	4	3	4	2	2	2	2	2	4	4
5	4	5	5	5	5	5	1	4	5	7	7	7	7	7	7	7	7	7	6	6	6	6	6	4	6	6	4	1	1	6	6	6	3	3	4	4	1	1	4	3	3	3	4	4	4	4	4	3	3
5	4	4	4	4	1	1	1	3	1	5	5	4	5	4	4	4	5	5	4	5	3	4	4	4	5	5	5	5	5	4	4	4	4	4	4	4	4	3	4	4	3	3	3	3	3	3	3	3	3
5	4	5	5	2	2	1	1	2	1	1	1	1	5	5	7	7	7	7	5	5	4	4	5	5	7	7	7	2	1	1	2	1	1	1	2	1	1	2	4	4	4	4	3	2	2	2	2	2	2
5	5	5	5	5	3	3	1	3	1	7	7	6	4	3	3	6	6	6	6	4	3	6	6	6	6	7	7	2	1	1	1	1	1	1	1	4	1	1	2	4	4	1	1	1	1	1	4	3	1
5	5	5	5	5	5	2	2	2	1	5	5	3	4	3	3	5	5	5	5	5	5	5	5	5	5	5	5	5	4	3	2	1	2	3	2	4	3	2	4	4	3	1	2	2	1	1	4	4	2
3	3	3	3	3	3	3	3	3	2	4	4	3	4	4	4	4	4	4	4	4	4	4	4	4	4	4	4	2	3	1	2	1	2	2	1	2	1	4	3	1	3	1	1	1	1	2	3	1	6
5	5	5	5	5	1	1	1	4	3	7	7	7	7	7	7	7	7	7	7	7	7	7	7	7	7	7	7	5	2	4	1	1	1	1	4	1	1	1	4	4	4	1	4	1	1	1	1	1	1
5	5	5	5	5	3	1	1	5	1	6	7	7	5	5	7	7	7	7	7	7	7	4	4	4	7	7	7	6	6	1	1	1	1	1	1	1	1	4	4	1	1	1	1	1	1	1	1	1	1
5	5	5	5	5	4	2	4	4	5	5	6	5	6	5	6	5	6	5	5	5	4	4	4	4	4	6	6	4	3	2	3	1	2	1	2	3	4	3	3	3	3	5	1	2	1	2	1	3	3
5	5	5	5	5	5	5	5	5	5	7	7	7	7	7	7	7	7	7	7	7	7	7	7	7	7	7	7	4	1	1	6	1	6	5	4	3	2	1	1	1	1	1	1	1	1	1	1	1	1
5	5	5	5	5	1	1	1	2	3	7	5	6	7	7	7	7	7	7	3	6	6	5	5	6	6	6	6	6	6	5	3	4	4	3	4	4	5	2	5	3	2	1	1	1	1	1	4	5	5
5	5	5	5	5	4	3	1	3	3	6	6	6	6	6	6	6	6	6	6	6	6	6	6	6	6	6	6	6	6	6	6	6	6	6	6	6	6	6	6	6	6	6	6	6	6	6	6	6	6
5	5	5	5	5	3	3	1	1	1	7	7	7	7	7	7	7	7	7	7	7	7	7	7	7	7	7	7	6	6	6	6	6	6	1	1	6	6	6	1	1	1	6	1	6	1	1	1	1	1
5	5	5	5	5	5	4	2	2	3	7	7	7	7	7	7	7	7	7	7	7	7	7	7	7	7	7	7	5	6	6	6	6	1	1	1	1	4	1	5	5	5	2	5	2	2	2	5	5	3
5	5	5	5	4	3	1	1	2	2	6	6	7	6	6	7	6	7	6	7	7	7	7	7	7	7	7	7	3	3	3	3	3	3	3	3	3	3	3	2	2	2	2	2	2	2	2	2	2	2
1	1	1	1	1	1	1	1	1	1	7	7	7	7	7	7	7	7	7	4	5	5	5	5	5	5	5	5	6	5	3	3	3	1	1	1	1	1	1	3	3	3	2	3	2	3	1	2	2	2
4	3	4	4	4	3	1	1	3	3	4	4	4	4	4	4	4	4	4	4	4	4	4	4	4	4	4	4	4	4	4	4	4	4	4	4	4	4	4	3	3	3	3	3	3	3	3	3	3	3
4	4	4	4	4	4	3	2	3	3	5	5	5	5	5	5	5	5	5	5	5	5	5	5	5	5	5	5	4	4	3	3	1	2	3	3	3	3	3	4	4	4	4	4	4	4	4	4	4	4
4	4	4	4	4	4	4	4	4	2	5	5	5	6	6	6	5	5	5	5	4	4	4	4	4	5	5	5	4	3	4	1	2	1	1	1	3	2	1	5	5	5	4	4	3	3	3	5	4	4
5	5	5	5	5	5	5	3	3	2	7	7	7	5	7	7	7	7	7	5	5	5	5	5	5	5	5	5	4	4	4	4	4	4	4	4	4	4	4	6	6	4	2	1	1	3	5	6	4	1
5	5	5	5	5	5	5	2	2	4	5	5	6	6	6	6	6	6	6	4	4	4	6	5	6	6	6	6	5	5	5	5	5	2	2	2	5	5	2	5	5	2	5	5	2	2	5	2	5	5
5	4	5	5	5	4	1	1	2	1	4	3	4	4	4	4	4	4	4	6	6	6	5	5	4	5	7	7	6	6	6	4	3	4	4	4	4	4	4	6	6	6	4	3	3	3	4	5	4	5
5	5	5	5	5	4	4	3	3	4	7	7	7	7	7	7	7	7	7	7	7	7	7	7	7	7	7	7	5	5	5	5	5	1	1	1	1	5	5	4	4	4	4	4	1	1	1	1	3	1
5	5	5	5	5	4	4	1	3	3	6	6	6	6	6	6	6	6	5	3	3	3	3	6	5	4	4	4	4	3	2	3	2	2	2	2	2	2	2	3	2	4	1	1	1	1	1	3	2	1
5	5	5	5	5	2	2	3	3	2	6	6	6	6	6	6	6	6	6	7	7	7	7	7	7	7	7	7	1	1	1	1	1	1	1	1	1	1	1	1	1	1	6	1	6	1	1	1	1	2
4	4	4	4	4	2	2	3	3	2	5	5	5	5	5	5	5	5	5	4	4	4	4	4	4	4	4	4	2	2	2	2	2	2	2	2	2	2	2	2	2	2	2	2	2	2	2	2	2	2
5	5	5	5	5	2	2	2	5	2	4	4	4	5	6	4	4	7	4	3	6	6	3	3	3	3	3	3	5	5	5	5	5	5	5	5	5	5	1	5	3	4	6	3	3	3	3	6	3	6
5	5	5	5	5	5	1	1	5	1	4	7	1	6	6	7	7	7	7	7	3	3	4	3	4	6	6	6	6	4	4	1	1	1	1	1	1	6	1	6	6	6	2	2	1	1	3	5	6	1
5	5	5	5	5	1	1	2	2	1	7	7	7	7	7	6	6	6	6	7	7	7	7	7	7	7	7	7	3	2	1	2	1	1	1	1	1	1	1	4	4	4	4	1	4	1	2	1	1	1
5	5	5	5	5	4	4	2	5	1	5	7	7	7	6	6	6	6	6	7	7	7	7	7	7	7	7	7	5	4	2	1	2	6	1	6	2	2	1	5	5	3	5	5	2	1	3	4	4	1
3	3	4	4	3	1	2	3	5	3	4	4	3	4	4	4	6	6	3	4	6	6	4	4	4	5	5	5	6	3	1	1	1	2	1	4	1	6	1	5	2	6	1	1	1	1	1	1	4	1
5	4	5	5	4	2	2	1	4	4	7	7	7	7	6	7	5	7	5	6	5	7	7	7	7	7	7	6	5	5	3	4	1	3	2	3	5	3	3	3	2	1	5	2	2	1	1	4	1	1
5	5	5	5	5	3	2	1	4	3	4	5	4	5	2	3	6	6	7	5	7	7	7	6	4	7	7	7	3	3	1	1	2	1	1	1	4	3	1	4	3	1	1	2	1	1	3	5	3	5
5	5	5	5	5	1	1	1	2	1	7	1	7	5	5	5	7	7	7	6	1	7	4	3	5	7	7	6	5	4	1	1	1	1	1	1	5	1	1	6	6	3	1	1	1	1	1	6	4	1
5	5	5	5	4	1	2	1	2	2	5	5	4	4	6	2	4	7	7	6	6	4	3	2	2	7	7	7	5	5	3	5	1	2	1	2	5	3	4	2	2	2	2	2	2	2	2	2	2	2
5	3	5	5	4	2	3	2	4	3	4	4	4	4	4	4	4	4	4	4	4	4	4	4	4	4	4	4	6	6	3	6	6	6	2	4	6	6	6	3	3	3	3	3	3	3	3	3	3	3
5	5	5	5	5	1	2	1	5	1	5	5	5	5	5	5	5	5	5	4	4	4	4	4	4	4	4	4	3	3	3	1	1	1	1	1	1	4	1	4	4	4	4	4	4	4	4	4	4	4
5	5	5	5	5	2	2	1	3	2	5	5	2	5	5	5	5	5	6	4	4	4	5	5	5	7	7	7	6	5	4	1	1	1	1	2	1	5	2	6	5	4	2	3	1	2	1	1	4	2
5	5	5	5	5	3	2	3	4	3	5	5	5	5	5	6	7	6	5	7	7	7	7	7	7	7	7	7	5	5	4	1	2	1	3	1	5	2	2	4	4	2	1	1	1	1	1	2	1	2
5	4	5	5	5	3	2	2	3	3	6	6	6	6	6	6	6	6	6	6	4	4	4	5	5	6	7	6	5	3	4	4	3	4	3	3	5	5	3	5	3	4	5	4	5	2	2	2	4	2
5	5	5	5	5	3	3	3	4	2	5	4	4	3	3	4	7	7	7	5	5	5	4	4	4	5	5	5	5	5	5	4	5	5	4	5	5	5	5	4	4	4	4	4	4	3	4	4	4	3
5	5	5	5	5	1	4	2	2	5	7	7	7	7	7	7	7	7	7	7	7	7	7	7	7	7	7	7	1	1	1	1	1	1	1	1	1	1	1	4	2	1	6	1	1	1	1	1	5	1
5	4	5	4	2	1	1	1	2	1	5	7	2	7	3	2	6	7	7	7	7	7	7	7	7	7	7	7	6	6	1	6	6	5	2	6	6	2	6	6	5	1	1	1	5	1	1	6	6	1
5	5	5	4	5	3	1	3	3	4	4	4	4	4	4	4	4	4	4	6	6	6	6	6	6	6	6	6	6	5	3	2	3	2	4	4	4	4	4	3	3	3	3	3	3	3	3	3	3	3
4	4	4	4	4	4	4	4	4	4	5	5	5	5	5	4	5	5	5	7	7	7	7	7	7	7	7	7	4	3	3	4	3	6	3	3	3	3	3	1	1	1	1	1	1	1	1	1	1	1
5	5	5	5	5	4	1	1	5	2	6	6	6	5	5	5	7	7	7	6	6	6	6	6	6	6	7	7	5	4	3	4	3	4	2	4	5	5	2	4	4	4	5	3	4	3	3	4	4	1
5	5	5	5	5	5	2	5	3	3	7	7	7	7	7	7	7	7	7	7	7	7	7	7	7	7	7	7	6	3	4	4	4	4	4	4	4	4	4	5	4	4	4	4	4	4	4	4	4	4
5	5	5	5	5	2	2	2	5	4	7	7	7	7	7	7	7	7	7	6	6	6	5	5	6	6	6	6	1	1	1	1	1	1	1	1	1	1	1	3	3	3	3	3	3	3	3	3	3	3
5	5	5	5	5	3	5	3	4	3	6	7	7	7	6	5	6	7	4	7	7	7	6	6	5	7	7	7	4	5	3	2	1	1	2	3	4	3	2	4	2	4	1	1	1	1	1	5	2	1
5	5	5	5	5	1	1	1	1	1	7	7	7	7	7	7	7	7	7	5	5	5	5	5	5	5	5	5	2	6	1	6	1	6	6	1	1	6	1	4	4	4	4	4	4	4	4	4	4	4
5	5	5	5	5	3	3	3	4	3	6	6	6	6	5	5	6	7	6	5	4	4	4	4	3	5	5	4	4	3	1	1	1	1	2	3	3	2	2	4	4	2	1	2	2	2	2	3	2	2
4	5	5	5	4	2	1	2	2	1	2	2	2	2	2	2	2	2	2	5	5	5	2	5	5	5	5	5	2	2	2	2	2	2	3	2	3	2	3	5	5	3	1	1	1	1	1	1	1	1
3	4	5	5	5	4	2	1	3	3	5	5	5	6	6	6	7	6	6	5	5	5	5	5	5	5	6	6	3	2	2	2	2	2	1	1	3	3	3	4	4	2	4	2	1	1	1	1	1	3
5	5	5	5	5	4	2	2	1	1	6	6	6	5	6	7	7	7	7	5	6	6	6	6	6	6	6	6	2	3	1	1	1	6	1	4	3	3	3	2	3	1	6	1	1	1	5	5	4	4
5	5	5	5	5	5	5	5	5	5	5	5	5	5	5	5	5	5	5	4	4	4	5	5	5	7	7	7	6	4	1	1	1	1	1	1	1	1	1	3	2	1	1	1	1	1	1	6	1	1
3	4	4	3	5	3	3	2	4	4	5	4	3	5	4	3	4	5	6	5	6	4	4	4	4	6	6	4	4	5	4	2	4	5	4	5	3	4	2	4	3	2	3	4	5	4	5	5	4	5
4	5	5	4	5	1	1	1	4	1	7	7	7	4	7	7	7	7	7	4	4	5	4	5	4	4	5	5	6	6	6	6	6	6	6	6	6	6	6	6	5	5	5	3	3	3	6	4	5	6
5	5	5	5	5	4	2	1	4	2	7	5	5	5	6	6	7	6	5	5	4	5	5	5	5	5	6	6	2	3	1	5	1	1	1	1	2	3	2	2	5	1	4	1	1	1	4	4	3	4
5	4	5	4	2	3	2	1	3	2	7	7	7	7	6	7	7	7	7	5	7	4	4	5	3	4	4	7	6	6	6	3	5	1	4	4	4	6	6	6	6	6	6	6	6	6	6	6	6	6
5	5	5	5	5	2	1	1	2	2	7	7	7	7	7	7	7	7	7	4	4	4	4	4	4	4	4	7	6	6	6	6	6	6	6	6	6	6	6	1	1	1	1	1	1	1	1	1	1	1
5	5	5	5	5	5	5	5	5	1	6	7	7	7	7	7	7	7	7	7	7	7	7	7	7	7	7	7	3	2	1	1	1	1	1	1	1	1	1	3	2	2	1	5	1	2	5	2	2	1
5	5	5	5	5	1	1	1	5	5	7	7	7	7	7	7	7	7	7	3	3	3	3	3	3	3	3	3	3	3	3	3	3	3	3	3	3	3	3	4	4	4	4	4	4	4	4	4	4	4
5	5	5	5	5	4	4	2	5	1	5	5	5	5	5	5	5	5	5	7	5	6	5	5	4	7	7	7	4	4	2	5	1	4	2	5	5	5	2	3	4	4	5	3	4	1	4	6	4	3
5	3	5	4	3	4	2	1	3	2	3	1	4	5	3	4	6	6	7	5	2	2	4	2	2	6	7	7	5	4	5	5	3	4	3	4	5	4	5	1	2	2	1	1	3	2	2	4	3	5
5	5	5	5	5	4	4	5	5	1	7	7	7	7	7	7	7	7	7	7	7	7	7	7	7	7	7	7	6	6	1	1	4	1	1	1	6	6	1	6	4	4	4	4	4	4	4	4	4	4
5	5	5	5	5	1	1	1	2	5	1	1	1	4	4	4	1	1	1	7	7	7	7	7	7	7	7	7	1	1	1	1	1	1	1	1	1	6	6	6	6	6	6	6	6	1	1	1	6	1
3	4	5	5	5	2	2	1	2	2	5	3	3	4	4	2	5	6	7	5	4	4	5	4	4	7	7	7	4	4	4	4	4	3	3	4	4	4	4	4	4	4	3	3	2	3	3	6	4	4
5	5	5	5	5	1	1	1	1	1	1	7	1	2	2	2	7	7	7	7	7	1	1	1	1	7	7	7	6	6	2	6	2	2	3	3	6	6	6	6	6	6	2	2	2	2	4	6	6	6
5	5	5	5	5	5	5	5	5	5	7	7	7	7	7	7	7	7	7	7	7	7	7	7	7	7	7	7	1	1	1	1	1	6	1	1	1	1	1	6	1	1	1	1	1	1	1	1	1	1
5	4	5	5	4	2	2	1	2	1	5	5	5	4	4	4	6	6	5	5	4	2	3	3	3	5	6	5	4	3	3	2	2	1	1	2	5	3	2	5	3	3	2	2	2	1	4	5	3	2
5	3	5	5	3	2	5	1	2	2	4	6	5	6	5	4	6	7	7	4	4	4	5	5	6	7	7	7	6	6	6	6	6	6	6	6	6	6	6	6	4	2	4	5	5	5	5	6	4	5
5	5	5	5	5	3	1	3	3	2	5	5	5	5	5	4	5	5	4	6	6	6	6	6	6	6	6	6	3	3	2	2	1	2	1	2	2	2	1	3	3	3	3	3	3	3	3	3	3	3
5	5	5	5	5	2	2	1	4	2	4	4	3	3	3	3	6	6	5	4	3	4	3	3	3	6	6	6	4	4	1	4	1	1	1	5	1	4	2	5	5	5	5	4	4	3	5	4	5	6
4	5	5	5	4	5	3	2	4	1	5	7	7	7	6	6	6	7	7	5	5	5	5	5	5	5	5	5	5	4	1	6	4	4	3	4	4	5	4	4	4	4	4	4	3	1	2	4	4	3
4	2	1	1	1	1	1	1	2	4	7	7	7	1	1	1	1	1	1	1	1	1	7	7	1	1	1	7	6	6	4	6	6	6	6	6	1	6	6	6	6	4	6	6	6	6	6	1	6	4
3	4	5	4	3	2	1	1	3	1	6	6	6	4	4	4	4	7	7	7	6	5	5	5	6	7	7	7	4	4	2	4	2	1	1	1	1	1	4	2	4	4	6	3	3	1	1	6	2	4
5	5	5	5	5	3	2	2	2	2	7	7	7	7	7	7	7	7	7	7	7	7	7	7	7	7	7	7	2	2	2	2	1	1	1	1	1	1	1	5	5	3	3	4	1	2	2	2	4	6
5	5	5	5	5	5	4	1	3	1	7	5	4	6	6	6	7	7	7	2	1	1	4	4	4	4	4	3	1	1	1	6	1	6	1	1	3	2	1	4	4	3	3	3	3	1	1	1	3	1
1	1	1	1	1	1	1	1	1	1	5	5	5	5	5	4	5	6	7	7	7	7	7	7	7	6	6	7	2	4	4	4	4	4	4	3	3	4	5	3	4	3	4	4	3	2	2	2	3	2
5	5	5	5	5	4	4	3	5	2	7	7	7	7	7	7	7	7	7	7	7	7	7	7	7	7	7	7	4	3	1	6	2	6	1	1	4	1	1	2	2	2	2	1	6	1	1	1	1	1
5	5	5	5	5	1	4	2	3	4	5	3	3	4	3	4	6	7	7	4	4	3	3	3	3	4	5	6	5	4	4	4	1	4	3	4	6	4	4	4	4	5	6	6	5	4	3	6	3	4
5	5	5	5	5	2	4	2	2	3	6	7	7	7	7	7	7	7	7	7	7	7	7	7	7	7	7	7	5	4	2	6	1	6	1	2	1	3	2	2	1	1	1	1	1	1	1	1	1	1
4	5	5	5	5	1	2	1	2	1	7	7	7	7	7	6	7	7	7	6	6	4	4	4	4	6	6	6	5	4	1	4	1	1	1	1	2	4	1	3	3	3	3	1	2	1	1	1	1	1
5	5	5	5	5	4	1	1	2	4	6	5	4	6	4	5	6	6	6	6	6	4	4	4	4	6	6	6	5	2	2	5	5	2	1	2	4	4	1	5	3	3	4	4	4	4	4	4	4	2
4	4	4	3	3	3	3	3	3	3	4	4	4	4	4	4	4	4	4	5	4	4	4	4	4	4	4	4	4	4	4	4	4	4	4	4	4	4	4	4	3	5	4	2	2	2	2	6	2	3
5	5	5	5	3	2	1	1	5	1	1	1	1	5	4	4	7	7	7	7	4	6	5	5	6	7	6	7	6	3	5	1	1	1	1	4	4	4	1	4	4	4	4	2	2	1	2	2	3	1
5	5	5	5	5	2	1	3	4	1	7	7	7	7	7	7	7	7	7	7	7	7	7	7	7	7	7	7	4	6	6	6	6	6	6	6	6	6	6	1	6	1	1	1	1	1	1	1	1	1
5	5	5	5	5	4	4	3	2	4	6	6	5	5	5	6	7	7	7	6	6	6	6	6	6	6	7	7	5	4	2	3	2	2	1	3	1	2	1	2	2	1	1	2	1	1	1	1	1	1
5	5	5	5	3	5	3	1	3	1	4	4	4	2	4	4	4	4	4	4	2	1	3	1	1	6	6	6	6	6	6	6	6	6	6	6	6	6	6	6	6	6	6	6	6	6	6	6	6	4
5	5	5	5	5	1	1	2	2	2	5	5	6	4	5	6	7	7	7	5	5	3	3	3	3	5	6	7	2	5	4	5	2	2	3	3	2	2	3	5	5	5	4	3	3	2	3	2	3	5
5	5	5	4	4	3	2	2	2	3	7	6	5	7	7	7	5	6	7	6	6	6	6	6	6	5	5	5	4	1	1	1	1	1	1	1	1	1	1	1	1	1	1	1	1	1	1	4	4	3
5	3	3	4	4	1	2	1	2	2	4	4	4	4	4	4	7	7	7	6	6	6	6	6	6	7	7	7	5	2	2	2	2	5	2	3	4	3	4	2	1	1	6	1	6	1	1	1	1	1
5	4	5	4	5	3	2	2	4	4	5	4	6	6	5	4	6	6	6	5	5	4	5	4	4	6	6	7	5	3	2	2	3	1	4	1	4	4	2	4	4	3	3	3	3	4	3	3	3	5
5	4	5	5	4	2	2	1	2	2	5	4	6	6	5	4	6	6	6	6	4	4	5	4	4	5	5	6	5	3	2	2	3	3	1	4	1	4	2	5	4	3	5	4	4	2	4	3	4	3
5	4	5	4	4	2	2	2	2	1	4	6	6	4	4	4	5	6	6	5	5	6	5	5	4	7	7	6	4	3	3	3	3	4	2	2	3	3	2	3	3	2	4	2	2	1	2	4	3	4
5	4	4	5	1	1	4	1	1	1	7	7	7	7	7	5	5	7	7	5	5	5	5	5	4	4	5	4	1	1	1	1	1	1	2	2	2	2	2	4	4	4	5	4	5	4	5	4	4	5
5	5	5	5	5	1	1	1	5	1	5	6	6	6	7	7	6	7	6	5	6	6	6	6	5	5	5	5	2	4	1	1	1	4	1	3	1	1	1	2	4	2	2	2	4	2	2	2	4	1
5	4	5	5	5	2	2	1	4	2	4	7	4	5	5	5	7	7	7	5	7	4	4	4	4	4	5	5	4	3	2	2	2	2	2	2	4	3	2	5	5	2	2	2	3	2	3	4	3	4
5	4	4	5	5	2	3	2	4	1	4	4	4	5	4	4	5	6	6	4	4	4	4	4	4	4	4	4	2	2	2	3	2	1	1	2	4	1	3	2	1	1	1	1	1	1	1	1	1	2
5	5	5	5	5	5	5	5	5	4	7	6	6	6	6	6	7	7	7	7	7	7	7	7	7	7	7	7	3	3	1	1	1	1	1	1	1	1	1	1	1	1	1	1	1	1	1	1	1	1
5	5	5	5	5	3	1	1	4	2	6	6	2	3	4	4	5	6	7	5	5	5	5	5	5	5	5	5	4	5	6	1	1	1	1	1	1	3	4	4	3	4	3	3	3	3	3	4	4	4
5	5	5	5	1	1	1	1	1	1	7	7	7	7	7	7	7	7	7	6	6	6	6	6	6	6	6	6	4	4	4	1	1	1	1	1	4	3	1	6	6	6	6	1	1	1	1	1	1	1
5	5	5	5	5	2	3	1	2	2	4	7	7	5	4	4	3	2	2	6	7	7	5	5	4	4	7	7	6	6	6	3	4	4	4	3	6	6	3	6	6	6	1	5	3	5	3	6	6	1
5	5	5	5	5	4	2	2	5	4	7	7	6	6	7	7	7	7	6	7	7	7	7	7	7	7	7	7	4	3	1	1	1	1	1	4	5	2	1	5	6	6	6	6	6	6	6	6	6	6
5	5	5	5	5	1	2	1	5	2	6	6	5	4	4	4	6	6	7	7	7	7	7	7	7	7	7	7	1	1	1	5	1	6	1	4	6	4	4	3	4	2	1	1	1	1	1	1	1	1
5	5	5	5	5	3	3	2	4	2	5	7	6	5	4	5	7	7	6	5	6	6	5	7	5	7	7	7	4	2	2	2	3	4	2	4	4	2	1	2	4	3	1	1	4	2	3	4	5	2
5	5	5	5	5	2	4	2	5	3	6	5	5	4	4	5	6	6	6	5	5	5	4	4	4	6	6	6	4	4	2	2	2	2	1	1	1	1	1	4	5	1	2	2	1	1	1	4	2	1
4	4	4	4	3	3	1	1	3	3	4	4	4	5	4	4	4	4	4	5	4	5	5	5	5	5	5	5	4	3	3	4	3	4	3	3	3	3	4	3	3	3	3	3	4	3	4	3	3	3
4	4	5	4	3	1	2	1	2	2	4	4	7	4	4	4	7	7	7	6	6	6	6	6	4	5	4	4	6	6	6	6	6	6	5	6	6	6	1	6	6	6	4	4	2	2	2	3	3	4
5	5	5	5	4	1	1	1	5	3	5	4	4	4	4	5	6	6	6	5	5	4	4	4	4	5	5	5	3	4	3	3	3	2	1	1	4	4	3	4	3	3	2	3	3	3	2	2	3	2
5	5	5	5	5	1	2	2	4	3	7	7	7	7	7	7	7	7	7	7	7	7	7	6	6	6	7	7	5	4	1	1	1	1	1	1	1	1	1	5	5	1	6	1	6	1	3	4	2	4
5	5	5	5	5	5	3	1	5	1	7	7	7	7	7	7	7	7	7	7	7	7	7	7	7	7	7	7	6	6	1	1	1	1	1	1	4	1	1	6	6	6	6	6	6	6	6	6	6	6
4	4	4	4	3	2	2	1	2	4	4	4	3	1	4	3	1	4	4	6	6	4	4	2	4	6	5	3	4	4	5	3	3	5	3	4	5	5	3	4	3	4	2	2	4	1	4	2	4	4
5	3	5	4	4	1	1	2	3	3	6	6	6	6	6	6	6	6	6	3	5	5	4	4	5	5	7	7	5	5	5	5	5	5	5	5	6	6	6	4	4	3	3	3	4	2	4	2	4	4
5	3	5	5	3	2	1	1	1	1	7	7	4	4	4	4	4	7	7	4	4	4	4	5	4	6	6	6	4	1	6	1	1	1	1	1	1	1	1	2	1	1	1	1	1	1	1	1	1	4
3	5	5	5	1	1	1	1	1	1	3	7	7	4	4	4	7	7	7	4	4	7	4	4	4	4	4	5	5	6	6	6	6	6	6	6	1	6	6	6	6	6	6	6	6	6	6	6	6	6
5	5	5	5	5	5	5	5	5	5	7	7	7	7	7	7	7	7	7	7	6	6	7	7	7	7	7	7	1	1	1	1	1	5	1	1	4	1	1	1	1	1	5	1	5	1	1	1	6	1
5	4	5	5	4	5	4	4	4	5	5	6	5	5	4	5	6	5	5	6	5	6	7	5	6	5	4	5	5	6	4	3	5	4	5	4	5	5	5	6	6	6	5	6	6	5	5	6	6	6
5	5	5	5	5	4	4	3	3	4	6	6	5	5	6	6	5	6	6	7	7	7	7	7	7	7	7	5	5	6	4	1	1	5	1	4	1	1	1	5	5	5	1	1	1	1	1	1	1	4
5	5	5	5	5	3	2	2	5	5	4	4	1	4	2	2	2	5	4	2	3	1	1	1	1	2	2	5	1	1	1	1	1	1	1	1	3	1	1	1	1	1	1	1	1	1	1	5	1	1
2	3	5	5	3	1	1	1	3	5	7	7	7	7	7	7	7	7	7	6	6	6	6	6	6	6	6	6	1	1	1	1	1	1	1	1	1	1	1	4	3	1	3	1	1	1	3	3	1	1
5	5	5	5	5	2	3	1	3	3	7	7	7	7	7	7	7	7	7	7	7	7	7	7	7	7	7	7	2	4	1	1	1	2	1	1	1	1	1	3	4	4	1	1	1	1	1	1	2	1
5	5	5	5	5	4	2	2	5	4	7	7	7	7	7	7	7	7	7	7	7	7	7	7	7	7	7	7	1	1	1	1	1	1	1	1	1	1	1	4	4	4	4	4	4	4	4	4	4	4
5	5	5	5	5	3	2	1	3	3	5	5	4	5	5	5	5	5	5	5	3	4	4	4	5	4	7	7	4	4	4	5	3	3	3	1	1	3	1	4	4	4	5	3	3	1	1	2	2	6
5	5	5	5	5	2	2	1	2	2	7	7	7	6	6	6	7	7	7	7	7	7	6	6	6	7	7	7	4	5	1	4	1	1	1	1	1	4	1	5	4	2	5	1	1	1	2	5	4	1
5	5	5	4	3	3	3	1	2	2	4	3	5	6	6	6	7	7	7	6	6	6	6	6	6	6	6	6	2	3	3	2	2	1	1	1	4	3	4	4	3	3	2	2	2	2	3	4	4	4
5	5	5	5	5	4	3	2	3	3	6	6	4	4	4	5	5	5	5	5	5	5	5	5	5	5	5	5	4	2	3	3	4	2	1	2	4	4	4	5	4	4	4	4	4	3	3	4	4	4
5	5	5	5	5	2	2	3	2	4	5	5	5	5	5	5	5	5	5	6	6	6	6	5	5	5	5	5	5	4	3	4	1	2	2	2	5	5	1	5	4	4	5	1	1	2	2	5	4	1
5	4	5	5	5	5	2	1	4	1	1	1	1	1	1	1	5	5	7	1	1	1	5	4	4	5	6	7	5	5	6	5	1	1	4	4	6	4	3	6	5	4	5	1	1	4	4	6	6	4
5	4	5	4	4	3	2	1	2	1	6	5	5	4	4	5	6	6	6	2	4	4	2	2	3	5	5	5	5	5	4	2	5	2	2	4	5	6	5	5	6	5	3	5	3	3	3	5	6	4
5	5	5	5	5	3	3	2	2	3	6	6	6	6	6	6	6	6	6	6	5	5	5	5	5	5	5	5	6	6	6	6	4	3	6	3	6	6	3	5	3	1	1	4	4	4	3	5	6	4
5	5	5	5	4	4	2	2	3	5	6	6	6	6	6	6	6	6	6	6	6	6	6	6	6	6	6	6	5	5	4	5	3	3	3	4	4	3	3	4	4	4	4	3	4	4	4	5	3	3
5	5	5	5	5	2	2	1	2	1	6	6	6	6	7	6	7	7	7	6	7	6	6	6	7	7	7	7	3	3	3	3	1	1	1	2	1	2	1	5	3	2	2	2	2	1	1	2	3	1
5	5	5	5	4	3	4	2	4	3	4	4	4	4	4	4	4	4	4	6	6	6	6	6	6	6	6	6	5	4	5	1	1	1	1	1	1	5	5	5	5	5	5	5	5	5	5	5	5	5
5	5	5	5	5	5	5	5	4	3	7	7	7	7	7	7	7	7	7	6	7	7	7	7	7	7	7	7	4	3	3	3	4	2	3	2	2	2	2	5	3	5	2	2	2	2	2	2	2	2
5	5	5	5	4	2	2	1	5	4	5	5	5	5	5	5	5	5	5	4	3	4	6	6	5	7	7	7	4	4	2	3	3	5	3	3	2	3	1	5	4	3	1	2	2	2	2	2	2	1
5	5	5	5	5	3	4	4	4	3	4	4	4	4	4	4	4	4	4	7	7	7	7	7	7	7	7	7	4	3	3	3	3	3	3	3	6	3	3	2	2	2	2	2	2	2	2	2	2	2
5	5	5	5	5	1	1	1	5	5	1	7	1	1	1	1	7	7	7	4	4	4	4	4	6	7	7	7	6	6	6	6	6	6	6	6	6	6	6	6	6	1	6	1	6	6	6	6	6	1
5	5	5	5	5	2	2	1	1	5	7	7	7	7	7	7	7	7	7	6	7	7	7	6	6	7	7	7	4	3	1	6	1	1	1	1	1	1	2	4	2	1	1	2	1	1	4	3	2	4
5	4	5	5	4	3	3	4	3	4	5	3	2	3	3	4	5	6	6	4	2	4	4	2	4	6	6	4	6	6	5	3	1	2	1	3	5	5	5	5	5	5	3	2	3	1	3	6	4	3
5	5	5	5	3	2	2	2	5	4	5	5	5	5	5	5	5	5	5	5	4	4	4	4	4	4	4	4	4	4	4	4	4	4	4	4	4	4	3	2	4	3	3	3	4	4	4	4	3	3
5	4	5	5	4	1	1	1	2	2	7	7	4	4	4	4	4	4	4	7	6	5	4	5	6	4	6	3	5	5	1	4	1	4	1	3	1	5	1	6	5	4	3	4	2	4	5	3	3	6
5	5	4	5	4	1	2	1	4	3	7	4	4	4	4	4	4	4	4	6	6	7	7	6	7	6	7	7	1	1	2	1	1	1	1	1	3	1	1	2	2	2	5	1	1	1	1	3	1	1
5	5	5	5	5	4	3	2	3	2	5	5	5	5	5	5	5	5	5	5	5	5	4	4	4	5	4	5	2	2	2	2	2	2	2	2	2	2	2	5	5	5	5	4	5	3	5	4	4	5
5	5	5	5	5	4	3	3	4	2	6	6	6	6	6	6	6	6	6	5	5	5	6	6	6	5	4	5	5	4	2	5	2	5	2	5	4	2	1	5	4	3	2	1	1	1	2	4	3	2
5	5	5	5	5	1	1	4	5	4	6	6	6	6	6	6	6	6	6	6	6	6	6	5	6	5	5	4	5	4	2	5	2	5	2	5	4	2	1	1	2	1	2	2	1	1	2	2	1	2
4	4	5	3	4	3	3	3	5	3	7	7	7	7	7	7	7	7	7	4	5	3	4	3	3	4	3	4	6	6	6	6	6	6	6	6	6	6	6	5	5	6	6	6	5	6	6	6	6	5
5	5	5	5	5	5	3	2	3	4	4	4	4	4	5	5	5	5	5	6	7	7	5	5	5	4	7	7	4	3	3	3	3	2	3	3	6	3	3	6	5	4	4	3	3	3	3	6	5	5
5	5	5	5	5	4	2	3	3	2	4	4	4	4	5	6	7	7	6	6	6	5	6	4	5	7	7	6	6	6	3	5	4	4	2	5	6	6	5	5	2	4	1	1	2	2	1	4	4	4
5	4	5	4	3	2	1	2	1	1	5	5	6	5	6	5	7	5	7	7	4	5	6	5	4	7	6	5	6	6	5	5	1	1	1	1	3	4	1	6	4	4	4	4	5	6	4	5	6	5
5	5	5	5	5	2	2	1	1	2	7	7	7	7	7	7	7	7	7	6	7	7	7	6	6	7	7	7	6	6	5	5	1	1	1	1	3	4	1	4	2	1	1	2	1	1	4	3	2	4
5	5	5	5	5	3	4	1	3	3	7	7	7	7	7	7	7	7	7	7	7	7	6	4	4	7	7	7	5	2	1	6	1	6	1	1	2	4	5	3	4	1	6	2	6	1	2	1	2	6
5	5	5	5	5	5	5	5	5	5	7	7	7	7	7	7	7	7	7	4	4	4	4	4	4	4	4	4	6	6	6	6	6	6	1	6	6	6	6	4	4	4	4	4	4	4	4	4	4	4
5	5	5	5	5	3	3	1	5	2	7	7	7	7	7	7	7	7	7	7	7	7	7	7	7	7	7	7	3	4	2	1	1	1	1	1	1	1	1	3	3	3	3	3	3	3	3	3	3	3
5	5	5	5	5	3	3	1	1	1	7	7	7	7	7	7	7	7	7	3	4	5	6	7	6	5	4	3	6	6	6	6	6	6	6	6	6	6	6	6	5	4	3	2	1	2	3	4	5	6
5	5	5	5	5	2	4	1	3	3	6	6	6	6	6	6	6	7	7	6	7	6	6	6	6	7	7	5	2	5	1	1	1	2	1	1	1	1	1	4	2	1	1	1	1	1	1	1	1	1
5	5	5	5	5	1	1	1	5	2	6	6	6	5	4	4	5	6	5	4	3	3	5	4	4	5	5	4	4	4	4	3	2	5	1	1	3	5	5	4	4	4	5	2	5	2	5	2	4	3
5	5	5	5	5	3	2	1	4	2	6	7	3	3	5	5	7	7	7	4	3	1	4	5	5	5	5	6	1	6	2	6	3	5	1	1	6	3	5	5	5	1	5	5	5	1	4	4	3	1
5	3	5	5	3	1	1	1	1	1	7	7	7	7	7	4	7	7	4	7	7	2	5	4	4	6	6	4	6	1	3	3	1	4	4	3	5	5	1	6	1	4	6	1	6	6	2	2	2	1
5	5	5	5	5	5	5	1	1	1	7	7	7	6	5	5	7	6	5	5	4	5	5	6	5	6	6	5	4	1	5	1	1	6	6	4	1	3	1	4	6	6	6	1	5	6	1	1	4	1
5	5	5	5	5	5	3	5	3	5	4	4	1	1	1	1	1	1	1	5	3	4	3	4	4	4	6	4	1	1	1	6	1	6	1	6	1	3	6	3	3	3	3	3	3	3	3	3	4	4
5	5	5	5	5	2	1	1	1	1	5	5	5	5	5	5	5	5	5	5	5	5	5	5	5	5	5	5	2	2	2	2	2	2	2	2	2	2	2	3	4	3	1	1	1	1	1	3	2	1
5	5	5	5	5	2	3	3	3	4	6	6	6	6	6	6	6	6	6	5	5	5	4	5	4	5	7	5	5	4	5	1	3	4	1	4	4	4	1	5	5	4	3	4	3	3	4	4	4	3
5	5	5	5	5	5	2	1	2	2	7	7	7	7	7	7	7	7	7	6	6	6	6	6	5	6	7	5	1	2	1	1	1	1	1	1	1	1	1	1	2	2	1	1	1	1	1	1	1	1
5	5	5	5	5	2	2	2	2	2	7	7	5	6	6	6	7	7	7	5	6	6	6	6	6	6	6	6	3	3	2	6	2	6	1	5	5	4	6	3	4	2	2	4	3	2	3	5	3	5
5	4	4	4	3	4	4	2	2	4	5	7	6	4	4	2	1	1	2	5	5	7	4	4	4	2	1	1	4	5	3	1	3	1	1	2	6	4	3	6	4	3	1	2	1	1	2	1	3	1
5	5	5	5	4	4	2	5	3	3	7	7	6	7	6	7	7	7	6	5	5	4	4	4	4	5	5	5	4	3	2	4	4	4	3	3	3	3	3	3	2	2	4	3	3	3	3	4	3	2
5	5	5	5	5	5	5	5	5	5	7	7	7	7	7	7	7	7	7	7	7	7	7	7	7	7	7	7	2	2	2	2	2	2	2	2	2	2	2	1	1	1	1	1	1	1	1	1	1	1
5	5	5	5	5	2	2	3	3	3	7	7	7	7	7	7	7	7	7	7	7	7	7	7	7	7	7	7	4	2	1	1	1	1	1	1	4	1	1	4	6	1	1	1	4	1	1	4	2	1
5	3	5	5	4	3	3	1	5	3	5	5	4	4	4	4	4	4	4	4	4	4	4	4	4	4	4	4	6	6	5	4	6	5	6	6	1	6	6	6	6	5	3	3	4	4	4	3	6	6
5	5	5	5	5	5	5	5	5	5	4	5	5	5	5	5	5	5	5	4	7	5	5	5	5	5	5	5	6	6	6	1	6	6	5	5	5	6	6	6	5	4	5	5	2	4	5	5	5	4
5	5	5	5	5	5	5	5	5	5	4	5	5	5	5	5	5	5	5	6	6	6	6	6	6	6	6	6	6	6	6	1	6	6	6	6	6	1	6	6	1	6	1	1	1	1	1	1	1	1
5	5	5	5	5	4	4	1	3	5	7	7	7	6	5	5	4	4	5	6	6	5	5	4	4	5	5	4	5	5	4	6	1	6	2	6	4	5	1	5	4	2	6	1	6	2	2	1	1	1
5	5	5	5	5	1	2	1	2	1	7	7	7	7	7	7	7	7	7	5	7	7	7	7	7	7	7	7	3	1	1	6	1	6	1	6	1	4	1	5	5	1	6	1	6	1	1	1	1	1
5	5	5	5	4	3	3	2	5	3	6	4	1	5	6	4	7	7	7	6	1	4	6	4	4	6	6	6	2	1	3	6	1	6	1	6	6	2	1	4	3	4	4	3	4	1	2	4	3	3
5	5	5	5	5	2	2	3	3	1	7	5	7	7	7	7	7	7	7	7	7	7	5	5	4	6	7	6	1	2	1	6	1	6	1	1	6	1	1	3	2	1	1	1	6	1	1	1	1	1
5	3	5	4	5	3	2	3	4	4	5	3	4	4	5	6	7	7	7	5	6	6	6	5	5	6	6	6	4	3	2	6	1	6	1	1	1	1	1	4	3	2	3	1	4	1	3	4	4	4
5	5	5	5	5	1	1	3	5	1	4	5	4	4	4	4	4	4	4	4	5	4	4	4	4	5	5	7	4	4	4	1	1	1	1	1	2	4	4	2	6	1	1	1	1	2	3	4	4	4
5	5	5	5	3	4	4	3	4	4	7	7	7	7	1	1	7	7	7	5	4	4	4	4	4	5	4	4	5	5	5	5	5	3	5	5	5	5	5	3	3	4	3	3	4	1	2	3	2	3
5	5	5	5	5	4	4	4	5	5	7	7	7	7	1	1	7	7	7	7	7	7	1	1	6	7	7	7	6	6	6	6	6	6	6	6	6	6	6	6	6	6	6	6	6	5	6	6	6	6
5	5	5	5	5	5	5	4	5	5	5	5	4	4	4	5	6	6	6	5	5	5	5	4	4	6	6	4	5	5	2	2	2	2	2	2	4	3	2	4	4	4	5	2	1	1	1	6	4	1
5	5	5	5	5	3	2	3	4	3	5	5	5	5	5	6	6	5	6	6	6	3	3	5	6	5	6	5	4	4	4	6	3	5	2	4	3	4	4	5	6	5	5	4	5	4	5	5	5	5
5	5	5	5	5	3	4	3	4	1	6	7	6	5	5	5	5	7	5	5	5	5	5	5	5	5	5	5	5	3	1	1	2	1	2	1	2	2	1	3	4	1	1	3	2	2	2	2	1	2
5	5	5	5	5	5	2	1	3	4	6	6	7	7	6	7	7	7	7	5	5	5	5	5	5	5	5	5	6	6	6	6	6	5	4	5	6	6	5	3	3	2	6	1	6	1	6	1	2	5
5	5	5	5	5	1	1	1	3	2	3	2	2	4	4	5	7	7	7	6	4	2	6	4	4	5	5	6	6	6	6	6	6	5	4	5	6	6	5	4	4	5	1	2	1	2	1	6	2	6
5	4	5	4	2	1	1	1	1	1	7	7	7	7	7	7	7	7	7	5	5	3	2	2	2	6	6	7	6	5	3	6	1	6	6	6	6	6	6	5	4	5	4	4	3	5	5	6	5	4
5	5	5	5	5	1	2	1	4	4	7	7	7	7	7	7	7	7	7	7	7	7	7	7	7	7	7	7	1	1	1	6	1	6	1	6	4	4	1	1	1	1	6	1	6	1	1	1	1	1
5	5	5	5	5	1	1	1	5	4	7	7	7	6	5	5	7	7	7	2	6	3	3	4	3	6	6	7	6	6	6	6	6	6	6	6	1	6	6	6	6	6	6	6	6	5	5	3	6	6
5	4	5	5	5	3	4	1	4	4	7	7	7	7	7	7	7	7	7	5	5	6	5	5	5	6	7	7	4	2	2	2	1	1	1	1	6	4	6	5	5	4	3	1	2	2	3	6	3	1
5	5	5	5	5	5	3	1	3	1	7	7	7	7	7	7	7	7	7	7	7	7	7	5	5	7	7	4	3	3	1	6	1	6	1	3	4	1	1	4	1	1	6	1	6	1	3	6	3	6
5	5	5	5	5	5	4	2	4	2	6	6	6	5	5	5	5	5	5	5	5	6	5	6	6	6	6	6	5	5	6	5	5	5	5	5	5	5	5	5	5	5	5	5	5	5	5	5	5	5
5	5	5	5	5	4	4	4	5	2	6	5	6	6	5	5	5	5	5	4	4	4	4	4	4	4	4	4	5	6	5	6	5	5	4	4	4	5	5	5	4	5	5	4	5	4	4	5	3	4
5	3	5	5	5	3	1	1	2	2	6	6	5	5	3	4	7	7	5	6	6	6	5	4	4	7	7	7	6	6	6	6	5	1	2	3	4	5	5	6	6	3	1	4	4	2	3	1	5	5
5	4	5	4	4	1	4	2	2	2	4	6	5	5	4	4	4	4	5	5	4	6	5	4	5	5	4	4	3	2	1	1	1	1	1	1	1	2	2	3	1	2	4	2	2	2	2	2	2	2
5	5	5	5	5	2	2	2	2	5	6	4	3	5	4	4	3	4	2	4	4	4	5	5	4	5	5	4	3	3	2	5	2	5	2	2	3	2	2	4	4	3	5	2	5	3	4	4	3	1
5	5	5	5	5	2	3	3	3	5	7	7	7	7	7	7	6	6	6	7	7	4	5	5	5	5	5	5	6	5	5	6	6	5	5	4	3	5	5	4	4	4	1	4	4	4	4	2	4	4
5	5	5	5	5	5	4	1	4	1	5	6	6	7	7	6	7	7	6	7	7	7	7	7	7	7	7	7	1	1	1	1	1	6	1	1	6	1	1	1	1	1	6	1	6	1	6	6	6	1
5	5	5	5	5	4	1	1	5	2	7	6	7	7	7	7	6	7	7	6	6	6	6	5	5	5	5	5	6	4	4	4	2	1	1	6	1	4	3	5	5	5	5	4	1	1	3	3	3	1
5	5	5	5	5	5	2	1	4	1	6	6	6	5	5	6	4	3	3	4	4	4	4	4	4	4	4	4	6	5	6	5	1	1	1	1	1	5	1	5	5	5	5	1	1	1	1	1	1	1
5	5	5	5	4	3	3	2	4	4	6	5	5	6	4	5	7	6	6	5	4	6	5	5	4	7	5	4	3	3	1	3	2	1	1	4	1	1	2	3	3	1	4	1	1	2	1	1	2	3
5	5	5	4	5	3	2	1	1	4	5	5	5	5	6	3	5	4	4	7	7	1	2	1	4	7	7	7	2	5	1	4	1	3	2	6	3	1	2	1	1	1	6	1	6	1	6	1	1	3
5	5	5	5	5	5	5	5	5	5	7	7	5	7	7	7	5	5	5	5	5	5	5	5	5	5	5	5	6	6	6	1	1	1	2	1	1	1	1	4	4	4	4	4	4	4	4	4	4	4
5	5	5	5	5	5	5	5	5	5	7	6	7	4	4	5	7	7	6	5	6	6	4	4	4	5	6	5	4	5	3	4	4	5	3	5	3	1	3	3	4	2	6	1	6	1	6	1	2	1
5	5	5	5	5	1	1	1	1	1	6	7	1	6	5	6	7	7	3	1	1	3	3	3	2	5	7	7	6	6	4	1	5	3	2	3	1	4	6	6	6	4	6	1	2	5	6	1	6	6
5	5	5	5	5	3	5	1	3	1	4	6	5	6	6	7	6	5	4	7	7	7	7	5	7	7	7	5	6	1	1	6	6	6	1	1	1	1	6	4	3	1	1	1	4	2	3	5	4	6
5	3	5	5	5	4	2	1	3	2	7	7	7	7	7	6	7	7	7	7	6	5	6	5	5	5	6	6	6	4	4	1	1	1	2	1	1	1	1	2	2	1	1	1	1	1	1	2	1	2
5	5	5	5	4	2	2	4	3	2	6	6	5	6	5	4	6	7	6	6	5	7	6	6	6	7	7	6	4	3	3	1	2	1	2	1	5	4	1	3	2	2	4	2	2	1	2	2	2	1
5	3	5	5	3	4	2	1	3	2	7	7	7	7	7	7	7	7	7	6	6	6	6	6	6	6	6	6	6	4	6	6	6	2	2	3	4	6	6	5	5	5	2	4	3	3	2	5	6	4
4	4	3	5	4	3	4	3	3	2	2	5	2	6	4	5	7	7	4	5	4	7	4	7	7	7	7	5	6	4	4	5	3	5	3	6	5	5	5	6	6	6	3	4	5	4	6	3	6	3
5	5	5	5	5	5	2	1	5	5	2	2	2	6	4	6	6	6	6	6	6	6	6	6	6	6	6	6	6	3	1	6	1	4	1	3	2	2	3	4	4	4	4	4	4	4	4	4	4	4
4	3	5	5	4	1	2	3	5	3	7	7	6	6	7	5	6	7	5	6	7	6	6	7	5	6	7	7	4	1	1	6	1	6	1	4	5	3	4	4	4	1	5	1	1	1	1	2	3	4
3	3	5	5	4	2	1	1	2	1	7	7	5	6	6	5	4	6	5	7	7	7	7	7	7	7	7	7	6	1	1	6	1	6	4	2	4	5	5	5	5	4	1	2	3	2	2	1	2	1
5	3	5	5	3	4	3	3	4	5	4	5	4	5	4	5	4	5	4	4	5	4	5	4	4	5	5	5	6	5	5	1	3	5	1	3	5	5	3	4	4	4	4	4	4	4	4	4	4	4
5	5	5	5	3	4	4	2	4	2	5	2	5	7	6	6	7	7	7	3	5	6	7	6	5	7	7	7	4	5	1	3	2	2	3	2	6	2	3	4	2	1	3	3	1	3	2	6	4	4
5	5	5	5	5	3	1	1	2	3	5	6	4	4	4	4	7	7	7	4	4	4	4	4	4	4	4	4	4	2	1	2	1	1	1	1	1	1	1	5	3	3	1	3	6	2	6	1	5	1
5	5	5	5	5	4	3	2	3	2	3	4	4	3	4	4	6	6	6	4	4	4	5	4	4	5	6	6	5	5	5	4	3	4	2	3	1	4	1	4	3	3	5	3	5	2	4	3	4	4
5	5	5	5	5	3	3	2	3	4	5	5	7	7	4	6	6	6	6	7	6	7	7	7	7	7	6	6	1	1	1	4	1	1	1	1	4	1	1	1	1	1	6	1	1	1	1	1	1	1
5	5	5	5	5	4	4	1	5	3	5	5	5	7	7	7	7	7	7	7	7	5	6	6	6	6	6	5	1	1	2	1	1	1	1	2	1	3	1	1	1	1	1	1	6	1	1	1	1	1
5	5	5	5	5	4	2	2	3	5	5	5	5	4	4	6	7	7	7	6	5	4	5	4	4	7	7	7	5	4	1	6	1	6	1	5	6	2	1	4	1	1	6	1	6	1	1	6	1	1
5	5	5	4	3	3	3	3	3	3	1	1	1	7	7	4	4	4	5	1	5	1	7	7	7	6	6	6	4	3	2	1	3	1	1	1	1	1	1	1	1	1	1	1	1	1	1	1	1	1
5	5	5	5	5	3	2	2	4	4	7	7	6	4	6	5	5	5	7	7	7	7	7	7	7	7	7	7	4	1	4	4	4	4	6	4	4	4	4	6	6	6	6	1	1	1	1	6	1	1
5	5	5	4	4	3	2	3	2	4	6	5	4	3	2	3	7	7	5	6	7	6	6	6	6	7	6	6	5	5	1	1	1	4	1	1	3	1	1	3	3	3	4	3	4	3	4	3	3	3
5	5	5	5	5	2	2	1	2	1	7	7	7	7	7	7	7	7	7	7	6	7	6	7	6	6	6	7	1	1	1	6	1	6	1	2	4	2	1	3	4	1	6	1	6	1	5	2	2	3
5	5	5	5	5	2	2	5	4	1	7	7	7	7	7	7	7	7	7	7	7	7	7	7	7	7	7	7	5	5	1	1	5	5	5	5	1	5	5	6	5	6	6	6	6	6	6	6	6	6
5	5	5	5	5	3	3	2	3	5	6	4	6	4	4	4	6	6	6	5	5	5	5	5	5	5	5	5	6	6	3	1	5	4	3	3	6	5	4	6	6	6	6	6	6	6	6	6	6	6
5	5	5	5	5	2	3	1	5	5	7	7	7	7	7	7	7	7	7	7	7	7	7	4	4	4	5	7	1	4	4	1	1	6	1	6	3	1	1	6	6	6	6	4	6	1	3	4	3	4
5	5	5	5	5	4	5	1	5	5	7	7	7	5	7	5	7	7	7	5	5	5	5	5	5	6	6	7	1	1	1	1	1	1	1	1	1	1	1	2	2	2	1	2	2	2	2	2	2	2
5	5	5	5	5	3	2	2	4	3	7	7	7	7	7	7	7	7	7	7	7	7	7	7	7	7	7	7	6	2	1	1	1	1	1	1	6	2	1	1	1	1	1	1	1	1	1	1	1	1
5	5	5	5	5	5	5	5	5	5	7	7	7	7	7	7	7	7	7	7	7	7	7	7	7	7	7	7	1	1	1	1	1	1	1	1	1	1	1	1	1	1	1	1	1	1	1	4	1	3
4	4	5	4	4	3	3	2	4	2	5	5	4	5	5	4	6	6	6	6	6	4	4	4	5	6	6	6	5	3	4	6	6	3	4	4	4	3	5	4	4	5	6	5	6	4	4	5	5	4
5	5	5	5	5	4	4	4	4	2	4	4	5	6	6	6	6	7	5	7	5	3	6	7	5	7	7	7	2	2	1	1	1	4	1	2	1	1	1	4	3	2	1	2	1	1	2	1	1	1
4	5	5	4	5	3	2	1	1	1	6	5	4	5	5	5	5	6	6	5	5	4	5	7	4	5	4	4	5	5	3	2	5	5	3	5	4	2	2	3	4	2	1	4	4	4	1	1	2	2
4	5	5	4	5	2	2	1	3	3	6	4	6	4	6	4	5	5	7	6	6	1	4	4	4	4	4	7	5	3	3	1	1	6	4	4	4	3	4	5	5	5	6	3	5	4	1	6	4	3
5	5	5	5	5	4	2	2	3	5	5	6	7	7	7	6	5	5	4	5	6	7	6	5	6	7	6	5	1	6	1	1	1	1	1	1	1	1	1	6	5	4	6	5	6	1	6	5	4	5
1	1	1	1	1	5	5	5	2	5	7	7	7	5	4	4	7	7	4	4	4	4	5	4	4	6	6	6	3	3	1	6	1	6	1	1	5	1	5	3	2	2	2	1	2	1	4	4	2	6
5	5	5	5	1	1	2	3	3	2	7	7	4	1	1	1	7	7	4	6	3	4	3	3	3	7	7	1	6	5	1	1	6	1	1	4	1	6	6	6	6	1	1	6	1	1	1	1	6	2
5	5	5	5	5	4	3	2	3	2	5	7	3	7	6	4	7	7	7	7	1	7	7	7	7	7	7	7	5	2	1	6	1	6	1	1	1	1	6	6	4	6	6	6	6	1	6	6	4	6
5	5	5	5	5	2	2	1	2	1	4	4	4	5	4	2	4	6	4	4	4	4	4	4	4	4	4	4	5	6	3	4	3	3	3	3	2	4	2	5	6	6	4	1	3	3	2	2	2	1
5	5	5	5	5	4	3	2	2	3	7	7	5	6	6	5	4	6	5	5	3	6	6	6	6	7	7	1	4	5	5	3	3	2	6	2	6	2	1	3	2	1	1	1	1	1	1	4	1	1
5	5	5	5	5	4	3	2	3	2	6	6	7	6	4	7	7	7	7	6	6	6	6	6	7	7	7	7	4	3	2	1	6	6	1	3	5	2	1	5	4	4	1	3	6	1	3	3	3	4
5	5	5	5	5	5	3	2	2	5	7	7	7	7	7	7	7	7	7	5	6	6	6	6	7	7	7	7	1	1	1	6	1	6	1	1	1	1	1	1	1	1	1	1	5	1	6	5	1	1
5	4	5	5	4	3	1	1	5	3	7	7	7	7	6	5	7	6	7	7	4	6	7	5	6	4	7	7	6	6	6	6	6	6	4	1	4	6	1	6	1	1	1	6	1	6	1	6	4	1
5	5	5	5	5	5	4	3	5	4	7	7	7	7	7	7	4	4	3	5	7	7	7	6	6	5	4	1	5	5	4	5	3	4	2	4	4	4	3	5	4	3	6	3	6	1	3	2	2	2
5	5	5	5	3	1	2	1	4	2	6	5	5	6	5	5	7	6	6	5	5	5	5	5	5	5	5	5	1	1	1	5	1	5	1	5	4	1	1	3	3	4	5	5	5	5	5	5	5	5
5	5	5	5	5	3	2	3	4	2	3	4	5	4	4	2	6	7	7	4	3	4	3	2	2	6	7	7	5	4	1	2	5	2	5	4	6	5	2	5	4	3	1	2	4	5	4	6	2	1
5	5	5	5	4	3	2	2	3	2	5	4	4	4	4	4	5	5	6	5	4	5	5	5	5	6	6	6	3	4	2	4	2	4	2	2	2	3	3	2	1	1	1	1	1	1	1	1	1	1
5	5	5	5	4	2	1	1	3	2	5	6	6	6	6	5	6	6	7	4	4	5	5	5	4	5	5	5	2	2	2	3	2	2	1	1	4	1	1	4	4	4	6	1	6	1	3	6	1	1
5	5	5	5	5	3	4	5	5	5	5	7	7	7	7	7	7	7	4	7	7	7	7	7	7	7	7	7	5	5	1	6	1	6	1	6	4	3	5	4	3	1	6	1	6	1	3	4	1	2
5	5	5	5	5	5	5	4	3	4	1	1	1	1	1	1	1	1	1	7	7	7	7	7	7	7	7	7	1	1	1	5	1	6	1	1	5	1	1	6	1	1	1	1	1	1	1	1	1	1
5	5	5	5	5	3	3	3	3	3	4	4	7	5	5	4	4	5	5	6	6	6	6	6	6	6	6	6	3	2	2	1	2	2	2	2	2	2	1	3	3	3	3	3	3	3	3	3	3	3
5	5	5	5	5	5	2	3	5	3	6	6	6	6	6	6	5	4	4	6	5	1	4	4	2	7	6	6	1	2	2	2	1	1	1	1	3	2	2	4	5	4	1	3	3	2	1	5	3	3
5	5	5	5	4	3	2	1	4	3	5	6	5	5	4	3	5	5	5	4	5	4	4	5	4	4	4	4	4	5	3	4	3	5	2	3	4	3	2	5	4	4	3	3	2	2	2	2	2	2
5	5	5	5	5	5	5	3	5	5	7	7	7	7	7	7	7	7	7	7	7	7	7	7	7	7	7	7	1	1	1	1	1	1	1	1	4	1	1	6	3	3	3	3	3	3	3	1	1	1
5	4	5	4	2	3	1	1	5	4	4	5	7	4	5	4	6	5	2	6	4	7	5	4	3	6	6	4	6	1	3	4	5	4	3	3	4	4	5	6	6	6	5	5	4	4	3	3	5	4
5	5	5	5	5	5	3	3	5	3	4	4	5	4	4	4	5	5	4	4	5	5	5	5	4	5	5	5	1	1	1	1	1	6	1	6	1	1	1	1	1	1	1	1	5	1	1	3	2	1
5	5	5	5	5	2	1	1	2	1	6	6	7	7	7	5	7	7	7	4	4	4	4	4	4	4	4	4	5	4	4	6	1	6	1	2	3	5	4	3	4	3	5	3	1	1	2	5	4	3
5	4	5	5	4	4	3	1	4	3	5	4	3	5	3	4	6	6	6	4	6	6	5	4	3	6	6	6	5	5	5	1	2	1	2	3	2	4	4	4	4	4	4	4	2	1	2	1	3	2
5	5	5	5	5	2	2	1	2	2	7	4	6	6	6	6	6	6	7	7	7	7	7	7	7	7	7	7	1	1	1	1	1	2	1	1	1	1	1	2	2	1	1	1	1	1	1	1	1	1
5	5	5	5	5	1	2	1	4	2	7	7	7	7	7	7	4	4	7	7	7	7	7	7	7	6	7	7	1	1	1	1	1	1	1	1	1	1	1	3	3	3	3	3	3	3	3	3	3	3
5	5	5	5	5	2	3	2	3	3	7	7	7	7	7	7	7	7	7	7	7	7	7	7	7	7	7	7	1	1	1	1	1	1	1	1	1	1	1	3	3	1	1	1	1	1	1	1	1	1
5	5	5	5	5	3	3	3	5	2	6	6	7	6	6	6	7	7	7	7	7	7	7	7	7	7	7	7	4	4	1	3	3	3	1	3	4	4	4	4	5	3	2	5	1	1	1	6	3	3
5	4	5	5	5	4	4	1	3	5	7	7	7	7	7	4	7	7	7	4	4	7	7	4	7	7	7	7	4	1	1	1	1	1	1	1	1	1	1	4	1	1	1	1	1	1	1	1	1	1
5	4	5	5	3	2	2	1	2	1	4	4	4	4	4	4	4	4	4	5	4	4	4	4	4	4	4	4	1	1	4	4	4	4	1	1	1	1	4	3	2	2	2	2	2	2	2	2	2	2
5	5	5	5	5	5	1	2	4	3	7	7	7	7	7	7	7	7	7	5	5	5	5	5	5	5	5	5	6	6	6	1	6	1	1	1	6	6	6	5	5	5	5	5	5	5	5	5	5	5
4	4	4	4	4	2	3	2	3	1	6	4	4	5	4	3	4	5	6	5	3	3	4	3	4	4	7	7	1	1	3	5	2	3	2	3	4	5	6	5	5	3	6	6	6	6	6	1	1	6
5	5	5	5	5	2	2	1	5	5	7	7	7	7	5	4	5	7	7	5	7	7	6	6	4	7	7	7	4	1	1	1	1	3	1	1	1	4	1	4	2	1	1	1	1	1	2	1	2	1
5	5	5	5	5	2	3	2	3	4	6	4	6	6	4	4	6	6	4	5	5	4	5	4	5	6	4	4	3	5	5	3	3	2	2	5	3	2	3	3	2	1	3	3	2	1	2	5	2	4
5	5	5	5	5	5	5	2	4	4	7	7	7	7	5	7	7	7	7	1	1	1	1	1	7	7	7	7	5	2	2	2	2	2	2	2	1	1	1	1	1	1	1	1	1	1	1	1	1	1
3	3	3	3	3	3	4	4	1	3	4	4	4	1	3	2	6	5	6	7	7	7	1	1	1	7	7	7	5	6	6	3	3	6	1	1	1	6	6	6	6	6	6	6	6	6	6	1	6	6
5	4	5	5	5	4	3	1	4	3	6	6	5	6	5	5	6	6	6	7	7	7	7	7	5	7	7	7	4	5	2	2	1	1	1	2	1	1	1	2	3	2	1	1	1	1	1	1	1	1
5	5	5	5	5	5	5	5	5	5	7	7	7	7	7	7	7	7	7	7	7	7	7	7	7	7	7	7	1	1	1	1	1	1	1	1	1	1	1	6	5	6	6	6	5	5	5	6	6	6
5	5	5	5	5	5	5	5	5	5	3	4	4	4	4	4	7	4	2	7	1	7	7	3	1	1	7	7	1	1	1	1	1	1	1	1	1	1	1	5	1	1	1	1	1	1	1	1	1	1
5	5	5	5	4	3	3	2	2	3	4	4	4	4	4	4	4	4	4	5	5	4	5	4	4	4	4	4	6	6	6	6	6	6	6	6	6	6	6	5	5	5	5	5	5	5	5	5	5	5
5	1	1	5	1	1	1	1	4	5	7	7	1	7	6	6	7	7	7	7	7	7	7	7	7	7	7	7	6	6	6	1	1	1	1	4	6	6	1	6	6	6	6	6	6	6	6	6	6	6
5	4	5	5	5	5	1	1	3	1	4	7	7	7	7	7	7	7	7	1	7	7	7	7	7	4	7	4	6	6	6	6	6	1	1	1	4	1	1	6	6	6	6	6	1	1	1	1	6	6
3	3	5	5	5	2	2	1	3	1	5	6	6	6	3	3	6	7	4	4	4	4	5	4	4	6	6	5	4	3	1	6	1	6	1	3	2	2	1	4	4	1	3	1	2	1	2	2	4	1
5	5	5	5	5	5	3	1	4	4	6	5	7	7	6	7	5	7	6	5	5	3	6	5	6	7	7	7	2	2	1	2	1	1	3	2	6	3	1	4	5	4	6	3	4	2	3	5	6	2
5	5	5	5	3	3	3	1	5	3	4	6	7	4	4	4	7	7	4	7	7	7	5	4	4	6	6	6	5	4	2	1	3	3	1	1	1	1	1	2	1	1	2	1	1	1	1	1	1	1
5	4	5	4	5	5	2	1	2	3	6	6	7	6	6	7	7	7	7	7	7	7	7	7	7	7	7	7	4	4	4	6	1	1	1	1	6	1	5	1	1	1	6	1	1	1	1	1	1	1
5	5	5	5	5	4	2	1	5	5	6	5	2	5	5	5	7	7	6	6	6	6	6	6	5	6	7	7	4	4	4	6	3	5	1	1	1	2	1	5	4	3	2	1	1	2	1	1	1	2
5	5	5	5	5	5	3	2	5	4	6	6	7	5	4	4	7	7	4	6	7	5	4	4	5	6	6	6	4	2	1	1	1	1	1	2	6	4	4	5	5	4	5	6	4	4	5	6	6	6
5	5	4	5	3	3	1	5	3	4	6	7	7	7	7	6	7	6	4	4	4	4	5	3	3	6	6	6	6	6	4	6	6	6	4	4	3	6	3	6	6	6	6	6	6	4	6	6	6	1
2	3	4	4	5	1	5	5	1	5	3	3	1	1	1	4	1	1	1	5	6	7	6	7	4	7	7	7	3	6	6	6	6	6	6	6	1	6	6	5	4	4	1	1	6	6	6	1	5	1
3	4	5	3	4	1	1	1	2	3	6	4	4	4	3	4	5	4	3	5	5	5	5	4	4	5	4	4	5	3	2	5	1	2	1	1	1	2	1	4	4	3	4	3	1	1	2	2	2	2
5	4	5	5	5	3	2	1	2	4	5	1	1	4	3	4	6	7	7	6	4	2	4	4	4	6	6	7	4	5	4	1	1	1	1	1	1	2	1	5	5	4	2	2	2	2	2	2	4	2
3	4	5	5	3	4	3	1	5	1	4	5	5	6	6	6	6	2	1	5	5	5	6	7	7	7	3	5	5	5	3	1	1	4	2	1	3	1	1	1	1	1	6	1	6	1	1	1	1	1
5	5	5	5	5	3	4	3	3	3	7	7	7	4	7	4	7	7	4	4	4	4	4	4	4	4	4	4	3	1	1	1	1	1	1	1	1	1	1	4	3	3	3	1	1	1	1	1	1	1
5	5	5	5	5	4	1	1	3	1	7	7	4	7	4	4	7	7	7	7	7	7	7	6	2	7	7	7	6	5	6	4	1	1	1	1	6	3	1	6	6	6	1	1	1	1	2	6	6	1
5	5	5	5	5	1	3	1	5	1	7	1	1	4	4	5	7	7	4	7	7	7	7	7	7	7	7	7	6	6	6	1	1	1	4	1	6	6	4	6	6	6	1	1	6	1	1	6	6	3
5	5	5	5	5	2	2	5	5	2	7	7	7	7	7	7	7	7	7	7	7	7	7	7	7	7	7	7	1	1	1	6	1	6	1	1	1	1	1	1	1	1	6	6	6	6	6	6	1	1
4	5	5	5	4	3	2	2	5	4	5	4	6	5	4	4	6	5	5	4	2	6	5	4	2	2	2	5	4	5	5	6	1	1	1	1	1	2	4	3	3	3	1	2	2	1	1	3	1	3
5	4	5	5	5	4	3	3	4	4	6	6	4	5	6	6	7	7	7	5	4	5	4	4	3	5	3	5	5	4	3	4	2	5	3	3	2	3	4	6	3	3	2	3	4	2	2	1	2	3
4	5	5	3	5	1	1	1	4	4	6	6	5	6	5	5	4	6	6	3	3	5	5	4	4	5	5	4	4	3	5	5	1	1	1	1	1	1	1	5	4	4	6	3	3	1	1	5	1	1
5	5	5	5	5	1	1	2	3	1	6	4	7	3	3	3	6	7	7	3	3	3	3	2	3	4	5	5	6	6	6	6	4	4	1	4	1	4	6	4	4	3	5	2	3	4	5	6	3	4
5	5	5	5	5	2	2	1	3	1	6	7	7	7	6	6	6	6	5	4	6	6	4	6	6	6	6	6	2	2	2	6	1	6	1	5	5	2	3	4	1	1	6	2	6	1	6	2	2	1
5	4	5	5	4	2	4	2	4	3	7	7	7	5	5	6	5	5	5	7	7	7	7	7	7	7	7	7	1	1	1	6	1	6	1	1	1	1	1	4	4	2	2	1	1	1	1	1	2	1
5	5	5	5	5	2	3	2	5	1	7	6	7	6	5	6	6	7	6	6	7	7	7	7	7	7	7	7	5	3	3	6	1	4	1	3	4	2	1	5	4	1	5	1	2	1	2	5	3	1
5	3	4	5	3	5	1	1	5	2	1	1	1	5	5	5	5	6	6	6	6	6	6	6	6	6	6	6	3	3	3	3	3	3	3	3	3	1	1	3	3	5	2	6	1	1	1	6	3	3
5	5	5	5	5	2	1	1	5	2	6	2	5	6	5	6	7	7	6	6	4	4	4	5	5	6	6	6	6	6	6	6	6	6	5	1	1	5	1	6	6	6	6	6	6	6	3	1	4	5
5	3	5	5	5	3	3	1	4	1	7	1	1	4	7	7	7	7	7	4	4	4	4	3	1	1	1	7	4	4	3	6	1	1	1	1	6	4	6	5	4	4	4	3	3	3	3	3	3	4
4	5	5	5	4	3	4	2	3	2	5	5	4	4	5	5	5	5	5	5	4	3	3	3	3	3	3	3	4	5	5	5	5	6	2	5	5	5	5	5	5	5	3	2	3	3	3	6	5	2
5	5	5	5	5	2	1	1	4	2	5	5	5	5	5	7	7	7	1	1	1	7	1	7	7	7	7	1	4	1	1	6	1	6	1	1	4	2	1	1	1	1	1	1	1	1	1	1	1	1
5	5	5	5	5	3	3	4	1	2	7	7	7	6	5	6	7	7	1	2	1	1	4	4	4	6	6	6	2	2	2	2	1	1	1	1	1	1	1	4	4	4	1	1	1	1	1	1	1	6
5	5	5	5	5	4	2	2	4	4	4	4	4	4	4	4	4	4	4	7	7	7	7	4	7	7	7	7	2	3	1	5	1	1	2	5	5	3	1	5	2	1	1	1	1	1	1	1	1	1
5	5	5	5	5	4	3	1	1	1	7	7	7	6	6	6	7	7	7	5	5	4	5	5	5	7	6	7	1	1	1	1	1	1	1	1	4	1	1	4	5	3	5	1	1	4	3	6	2	1
5	5	5	5	5	3	2	1	5	2	4	6	3	5	5	5	6	7	7	6	6	6	6	4	4	4	7	7	4	4	5	6	5	1	1	2	2	4	5	2	1	1	6	1	6	1	1	1	1	1
5	5	5	5	5	4	5	3	4	4	5	5	5	4	5	5	5	5	6	5	4	1	5	4	5	4	5	4	4	4	4	4	4	4	3	3	4	4	4	4	6	6	5	5	3	5	5	5	6	4
5	5	5	5	4	4	3	2	5	3	7	7	6	6	6	6	7	7	4	6	7	7	7	7	7	7	6	7	5	2	3	6	1	1	1	1	1	2	4	5	5	5	5	3	1	1	1	3	3	1
5	5	5	5	5	5	3	4	5	3	5	4	5	5	5	5	5	7	7	6	6	6	6	6	6	6	7	7	6	6	6	6	6	6	6	6	6	6	6	5	2	4	1	4	2	1	1	4	3	1
5	5	5	5	5	5	3	2	4	5	6	6	6	6	5	5	7	5	6	7	7	7	7	7	7	7	7	7	5	6	4	6	4	6	4	2	2	4	2	3	4	4	3	3	3	1	2	1	3	3
5	5	5	5	4	4	3	1	3	5	6	6	6	5	5	5	5	6	6	4	4	4	4	4	4	4	4	4	2	2	2	5	2	2	2	2	2	2	2	4	4	4	4	4	4	4	4	4	4	4
5	5	5	5	4	1	4	3	1	5	5	6	4	5	5	6	4	5	3	5	5	6	5	5	6	5	6	5	2	2	4	6	1	5	1	2	1	2	1	3	3	3	3	2	6	1	1	2	1	2
5	5	5	5	3	3	2	4	4	3	5	4	5	4	4	4	5	5	4	6	5	6	6	5	5	5	6	6	3	2	2	1	1	1	1	2	1	1	3	2	2	1	6	1	6	1	1	1	1	6
3	4	5	5	5	2	1	2	2	2	7	7	7	6	7	7	6	7	7	7	7	7	4	5	6	7	7	7	6	5	1	3	3	1	3	2	6	6	5	4	6	6	1	3	1	4	1	6	5	5
5	5	5	5	5	2	5	2	5	3	5	4	5	4	4	4	6	5	4	5	6	5	4	5	4	7	7	7	4	3	2	6	1	6	1	4	3	3	2	4	2	1	6	1	6	1	1	5	2	1
5	5	5	5	5	2	2	2	5	3	5	4	5	4	4	5	7	7	7	4	6	6	4	4	4	6	7	7	3	1	1	5	1	6	1	4	1	3	1	4	3	1	1	2	2	1	4	1	2	1
5	5	5	5	5	5	2	1	5	1	7	7	7	7	7	7	7	7	7	7	5	4	7	7	7	7	7	7	1	1	1	1	1	6	1	1	5	1	1	1	4	1	1	1	1	1	1	1	1	1
4	5	4	5	3	2	2	2	4	4	5	7	7	7	5	5	4	4	4	2	3	4	7	3	2	2	1	4	2	3	2	4	5	2	3	4	6	2	5	4	5	4	5	3	6	3	2	2	1	1
5	4	5	3	4	1	1	1	2	2	6	6	3	1	1	2	4	4	4	4	2	2	2	2	2	7	7	7	6	6	4	4	6	4	5	2	3	6	1	5	4	3	1	3	3	1	1	2	1	1
3	3	5	5	3	3	1	3	4	2	4	4	2	4	4	5	4	2	6	6	6	5	4	2	5	3	3	7	6	5	4	6	6	4	5	1	5	5	4	6	6	1	1	1	2	3	1	6	6	2
5	4	5	5	4	4	4	4	3	2	5	7	7	7	5	5	4	4	4	4	4	4	4	4	4	4	4	4	2	2	2	1	1	1	1	1	1	2	3	4	4	3	5	3	5	2	4	4	4	4
4	5	4	4	5	2	1	1	2	2	7	7	7	7	7	7	7	7	4	7	7	7	7	7	7	7	7	7	3	4	2	2	2	2	2	2	4	3	3	2	3	3	5	2	5	2	3	4	3	3
5	5	5	5	5	5	3	1	3	4	6	6	6	6	6	6	4	5	5	6	7	7	7	7	7	7	7	7	3	2	2	6	2	4	1	1	1	1	1	3	2	1	1	1	1	1	1	1	1	1
5	5	5	5	5	4	3	3	5	2	7	7	7	7	7	7	7	7	7	7	7	7	7	7	7	7	7	7	2	2	1	1	1	1	1	1	1	1	1	1	1	1	1	1	1	1	1	1	1	1
5	5	5	5	5	5	2	1	5	3	7	7	3	7	7	7	4	6	6	7	7	7	7	7	7	7	7	7	4	1	1	1	1	1	1	1	1	1	1	4	4	1	1	1	4	1	1	4	1	1
4	5	5	5	3	2	2	3	5	3	6	7	6	6	6	3	7	7	7	6	5	6	5	4	3	4	4	4	3	5	2	6	1	1	1	4	1	3	1	3	3	3	6	2	2	2	2	2	2	2
5	5	5	5	5	1	2	1	5	1	5	6	2	7	5	6	7	7	6	7	7	7	7	7	7	7	7	7	6	6	2	6	6	6	1	1	6	6	1	1	1	1	1	1	1	1	1	1	1	1
5	5	5	5	5	5	4	2	5	2	6	3	3	4	4	5	7	7	7	7	7	7	7	7	7	7	7	7	6	6	6	1	4	1	5	3	2	6	5	5	5	3	6	4	6	1	1	1	1	1
3	4	4	4	4	1	1	1	2	3	6	3	3	4	4	5	7	7	7	7	3	5	4	3	6	5	4	4	6	6	6	1	4	1	5	3	2	6	5	6	6	6	6	6	6	6	6	6	6	6
5	5	5	5	5	3	3	1	3	4	7	7	6	6	5	5	7	7	7	6	6	5	5	5	5	6	6	6	4	4	3	5	3	5	3	2	2	2	2	4	4	3	5	3	5	3	5	1	3	2
5	5	5	5	5	4	3	1	3	5	6	6	5	7	4	4	6	6	5	6	4	4	2	3	3	6	5	4	2	1	1	6	6	6	1	1	1	1	1	2	1	1	6	1	5	1	3	1	1	1
5	5	5	5	5	1	2	2	3	1	7	7	7	6	5	5	7	7	6	7	7	7	5	5	5	7	7	5	2	1	1	1	1	4	1	1	3	1	1	1	1	1	1	1	1	1	1	1	1	1
5	5	5	5	5	3	1	1	5	1	6	6	5	6	6	5	6	7	6	6	6	6	6	6	6	6	6	6	6	6	6	1	1	1	1	1	1	6	3	2	1	1	1	1	1	1	1	5	5	2
5	5	5	5	5	4	5	5	4	2	7	7	7	7	7	7	7	7	7	7	7	7	7	7	7	7	7	7	1	1	1	6	1	6	1	1	1	1	1	4	1	1	6	1	6	1	1	1	1	1
5	5	5	5	5	2	2	1	2	4	7	7	7	7	7	7	7	7	4	6	6	7	4	4	6	6	6	6	6	6	6	6	6	6	6	6	6	6	6	5	5	5	6	5	6	4	4	2	4	2
5	5	5	5	5	4	5	4	5	4	7	7	7	7	7	7	7	7	7	7	7	7	7	7	6	7	7	7	1	3	1	6	1	6	1	1	1	1	1	6	3	1	1	1	6	1	5	6	3	4
5	5	5	5	5	1	2	1	2	1	7	4	4	5	5	5	7	7	7	5	5	5	7	6	6	7	7	7	2	1	1	4	1	1	1	1	1	1	1	2	2	2	2	2	1	1	1	2	1	1
5	5	5	5	5	5	5	5	5	5	5	7	7	7	7	7	7	7	7	7	7	7	7	7	7	7	7	7	2	1	1	1	1	1	1	1	6	2	1	2	2	2	2	2	5	2	2	5	5	2
5	4	5	5	5	2	3	2	2	4	5	7	7	7	7	7	7	7	7	2	4	7	3	3	7	7	7	7	4	1	1	1	1	1	1	1	1	1	1	2	1	1	1	1	1	1	1	1	1	1
5	5	5	5	5	1	1	1	4	2	5	7	7	7	7	7	7	7	7	4	4	5	5	5	5	5	7	3	1	1	1	1	1	1	1	1	1	1	1	4	4	4	4	1	4	1	4	3	4	3
5	5	5	5	5	3	2	1	4	3	7	6	5	5	7	7	7	7	7	6	7	7	7	7	6	7	7	7	3	2	6	6	2	6	2	2	4	3	2	6	3	2	6	2	5	1	5	1	2	1
5	5	5	5	5	3	2	1	4	3	4	4	6	6	6	6	6	6	6	7	7	7	7	7	7	7	7	7	3	2	2	6	1	1	1	1	1	1	1	3	3	2	6	2	6	1	6	2	1	2
5	5	5	5	5	2	1	2	2	1	6	7	7	5	4	6	7	7	7	6	4	3	5	4	5	6	7	7	1	1	1	1	1	1	1	1	1	1	1	2	1	1	1	1	1	1	1	1	1	1
5	5	5	5	5	2	2	2	3	1	7	7	7	6	6	7	7	7	7	7	7	4	4	7	7	4	7	7	6	5	4	6	4	6	1	6	6	5	3	6	6	6	6	6	6	3	5	6	6	6
5	4	5	5	4	1	1	1	2	1	7	7	1	2	1	4	7	7	7	5	4	2	5	3	4	6	7	7	6	6	5	1	2	4	5	5	1	6	3	6	6	6	1	3	1	4	4	6	6	2
5	5	5	5	5	2	2	1	5	2	7	7	7	7	7	7	7	7	7	7	7	7	7	7	7	7	7	7	6	6	1	1	1	1	1	6	1	1	1	6	6	6	6	6	6	6	6	1	6	6
5	5	5	5	3	1	1	1	5	3	6	7	7	5	4	4	7	7	6	5	4	5	5	2	4	6	4	7	5	6	6	1	6	1	1	3	1	6	1	4	4	1	1	1	1	1	4	1	4	1
5	5	5	5	5	2	2	2	4	3	5	4	3	6	5	5	5	5	5	5	5	4	3	4	4	5	7	7	2	3	1	1	4	4	1	2	5	2	1	5	5	5	5	4	5	5	4	5	5	3
5	5	5	5	5	2	2	2	4	1	1	2	5	7	4	6	3	5	3	7	7	7	7	5	5	5	5	6	1	3	4	1	1	3	1	1	4	5	3	4	4	4	4	4	3	3	4	3	4	1
5	5	5	5	5	3	3	2	5	4	7	6	4	3	3	4	6	6	6	5	5	5	5	5	5	5	5	5	4	3	3	1	1	1	1	3	2	1	2	4	3	2	1	6	1	1	1	2	2	2
5	5	5	5	5	2	2	1	4	1	6	6	6	6	6	6	4	4	4	5	5	5	5	5	5	5	5	5	4	4	2	4	2	4	2	4	2	2	4	2	2	2	1	1	5	5	1	1	1	1
5	5	5	5	5	1	1	1	2	1	7	7	7	5	1	5	5	7	6	4	7	7	6	6	6	7	7	7	6	6	5	6	5	6	6	1	6	6	6	6	6	6	6	5	6	6	5	6	6	6
5	3	5	5	3	4	2	1	5	4	1	5	5	5	5	4	5	7	7	7	7	7	7	7	7	7	7	7	3	2	3	4	4	4	1	2	5	1	1	3	3	5	5	3	3	1	4	6	1	2
5	5	5	5	5	1	1	1	2	1	2	4	4	4	4	4	4	5	7	7	7	7	5	5	5	7	7	7	6	6	6	1	6	1	1	6	6	6	6	6	6	3	3	1	1	1	1	6	4	3
5	5	5	5	5	2	2	3	5	1	7	7	6	5	4	5	7	7	7	7	7	7	4	4	4	7	7	7	5	5	3	3	2	2	1	4	2	2	2	4	3	1	1	6	1	3	1	1	1	1
5	5	5	5	5	2	2	3	5	5	7	7	7	7	6	5	7	7	7	6	6	6	5	5	5	7	7	7	4	2	1	6	1	6	1	6	6	5	1	5	5	1	5	1	5	1	5	1	5	5
5	5	5	5	4	4	1	2	5	4	7	7	5	7	7	6	7	7	7	7	7	2	6	6	6	7	7	7	6	1	5	2	1	1	1	1	1	6	5	6	6	5	1	4	1	1	1	1	4	1
5	5	5	5	5	5	2	2	2	4	5	7	7	7	7	7	7	7	5	7	7	7	7	7	7	7	7	7	2	1	1	6	1	6	1	1	4	2	1	4	3	4	6	1	6	1	1	6	3	1
5	5	5	5	5	1	1	3	3	3	6	6	6	6	6	6	7	7	7	5	5	5	5	5	5	5	5	5	3	1	1	1	1	1	1	1	2	1	1	4	4	4	6	4	6	1	4	1	2	2
5	4	5	4	3	2	2	2	3	3	6	5	6	5	5	5	6	5	6	6	6	6	6	6	6	7	7	7	1	1	1	1	4	4	3	1	3	1	4	6	6	3	2	6	1	1	1	1	6	4
5	5	5	5	2	2	1	3	5	1	4	7	7	5	7	4	7	7	4	7	7	7	7	7	7	7	7	7	6	6	4	6	2	6	1	3	1	4	1	4	4	1	1	1	6	1	1	1	1	1
5	4	5	5	5	2	2	1	2	4	7	7	7	7	7	7	7	7	7	5	6	5	7	7	6	7	6	7	3	2	2	3	2	6	3	5	3	5	5	1	1	2	1	2	3	2	2	2	3	4
5	5	5	5	5	4	4	2	4	4	5	5	5	5	4	4	5	5	5	5	4	6	5	5	3	4	6	4	3	2	4	6	1	6	1	6	1	4	5	5	3	2	4	4	4	3	2	3	4	3
5	5	5	5	4	1	2	1	3	2	5	5	4	4	4	4	4	5	6	6	6	6	5	5	6	7	7	7	6	6	6	6	5	5	3	3	6	6	4	6	6	5	3	5	3	3	3	6	5	3
4	3	4	5	4	4	3	1	4	3	6	5	5	5	5	5	5	5	5	5	5	4	4	3	4	4	4	5	1	1	1	6	2	6	1	1	1	1	1	4	4	3	3	4	5	2	5	6	3	3
5	5	5	2	3	4	4	2	3	2	5	6	6	7	6	5	5	5	6	7	7	7	6	6	6	7	7	6	2	2	1	1	1	2	1	1	4	2	5	5	3	2	1	3	1	1	1	4	2	4
5	5	5	5	5	4	1	1	2	1	7	7	7	7	7	7	7	7	7	7	7	7	7	7	7	7	7	7	5	6	6	6	6	3	1	3	6	6	5	6	6	6	2	2	2	1	1	6	6	1
5	5	5	5	5	4	4	1	5	5	7	7	7	7	7	7	7	7	7	7	7	7	7	7	7	7	7	7	1	1	1	1	1	6	1	1	1	1	1	1	1	1	1	1	1	1	1	1	1	1
5	5	5	5	5	3	2	1	4	1	4	4	3	4	2	3	6	6	6	5	4	4	4	4	4	5	5	4	5	3	3	5	2	4	1	2	1	2	2	4	4	4	3	3	3	3	2	1	4	4
5	5	5	4	4	4	3	1	5	4	7	7	7	7	7	7	7	7	7	4	4	5	3	5	4	5	4	5	6	6	6	6	6	6	6	6	6	6	6	6	6	6	6	5	6	5	5	5	6	6
5	5	5	5	5	5	2	1	5	5	6	7	7	7	6	6	6	7	6	7	7	7	7	7	7	7	7	7	4	2	2	6	1	6	1	2	4	3	4	4	4	4	6	6	6	2	2	1	1	1
5	5	5	5	5	2	3	2	4	1	7	7	6	6	6	6	7	6	3	4	7	6	7	7	7	7	7	7	1	1	1	1	1	1	1	1	3	1	1	2	1	1	1	1	1	1	1	4	1	4
5	5	5	5	5	2	4	2	4	4	7	7	6	5	5	6	6	6	6	7	7	7	6	6	5	7	7	6	3	2	1	6	2	6	2	6	2	2	2	4	4	3	1	1	1	1	1	1	1	2
3	2	3	4	3	2	2	2	2	3	7	7	7	5	6	5	6	6	4	5	6	6	6	6	6	6	6	6	4	4	3	4	3	4	3	3	4	3	3	4	4	3	5	4	5	3	3	3	4	4
4	2	5	4	5	1	5	1	3	4	1	7	1	1	1	1	7	7	1	7	6	4	7	7	7	1	6	4	6	6	6	6	6	6	6	6	6	6	1	6	6	6	6	6	6	6	6	6	6	6
5	3	5	5	3	3	1	1	2	1	5	5	4	3	3	3	1	2	2	4	3	2	2	2	4	3	3	3	6	5	6	5	5	4	5	5	6	5	3	5	4	4	6	3	3	3	4	5	3	4
5	5	5	5	5	1	3	1	5	3	7	7	7	7	7	4	6	7	6	6	6	6	6	6	6	6	6	6	1	1	1	1	1	1	1	1	4	1	4	2	2	2	2	2	2	1	1	2	1	2
5	5	5	5	5	4	3	4	5	5	7	7	6	4	5	3	6	6	6	5	6	4	6	6	4	7	7	4	4	1	1	6	3	1	1	1	1	4	2	4	4	5	6	3	1	1	4	1	4	1
5	5	5	5	4	3	2	4	5	4	6	7	6	6	6	6	7	7	6	7	7	7	7	5	6	6	7	7	3	2	4	6	4	6	1	4	1	2	1	3	1	2	1	1	6	1	5	1	2	4
5	4	5	5	3	2	2	1	2	2	5	4	4	5	3	3	6	7	6	6	5	6	6	6	6	7	7	7	5	5	5	6	3	6	5	3	1	1	1	6	5	3	2	3	6	2	6	1	2	4
5	5	5	4	4	3	3	3	4	2	6	6	6	6	6	6	6	6	6	5	5	5	5	5	5	5	5	5	5	5	3	2	4	2	2	3	4	3	2	5	5	4	2	4	1	1	2	3	2	3
5	3	5	4	5	3	2	1	3	3	5	7	6	4	4	5	4	7	6	5	5	4	4	4	4	5	7	7	2	2	1	1	1	1	1	1	1	1	1	4	3	4	3	3	5	3	5	4	5	2
5	5	5	5	5	2	3	2	4	3	6	5	5	6	5	5	5	4	4	5	5	4	5	4	4	6	6	4	5	2	1	1	1	1	1	1	1	1	1	4	4	1	1	1	1	1	1	1	1	1
3	5	5	5	5	3	2	4	3	2	4	7	7	5	4	3	6	6	7	7	6	6	6	4	4	2	7	6	1	1	1	6	4	6	1	4	1	4	5	4	2	2	5	3	5	1	3	4	3	4
5	5	5	5	5	4	4	3	3	4	6	6	6	6	7	6	5	5	5	4	5	4	4	4	4	5	6	6	1	1	2	4	1	5	1	2	2	2	2	5	4	3	2	4	4	4	4	5	5	4
4	3	2	5	5	1	1	1	2	1	5	5	5	5	5	5	5	5	5	7	7	6	7	7	7	7	7	6	1	4	4	1	1	1	1	1	6	6	1	6	6	5	1	6	1	2	2	2	2	2
5	5	5	5	2	1	1	1	2	1	5	4	7	7	7	7	5	7	7	3	1	4	7	6	6	4	4	4	2	1	1	1	1	1	1	1	1	1	2	1	3	1	5	1	1	1	1	2	2	6
3	5	5	5	5	3	2	4	3	3	7	7	1	7	7	7	7	7	7	7	7	7	7	7	7	7	7	7	1	1	1	1	1	1	1	1	6	1	1	6	6	6	1	1	1	1	1	1	1	6
5	5	5	5	5	5	5	5	5	5	7	7	7	6	7	7	7	7	7	7	7	7	7	7	7	7	7	7	6	6	6	1	1	1	1	1	1	6	6	5	5	5	5	5	5	5	5	5	5	5
5	5	5	5	5	4	2	1	2	1	5	5	6	7	7	6	7	4	3	7	7	7	7	7	7	7	5	5	3	1	3	6	1	6	1	1	1	5	2	5	3	5	1	1	1	1	1	5	1	1
5	5	5	5	5	2	2	2	4	2	4	4	5	4	5	6	5	4	4	5	5	5	5	5	5	4	4	4	4	4	4	4	4	4	4	4	4	4	4	4	4	6	3	5	4	3	3	3	5	5
5	4	5	3	1	5	3	2	3	1	4	1	3	5	5	5	7	3	5	6	7	7	3	4	1	6	7	7	6	6	3	2	5	6	5	5	5	6	1	5	5	6	3	2	1	2	1	4	4	3
5	5	5	5	5	5	3	1	5	5	6	3	4	5	4	5	4	4	4	7	7	4	7	7	6	7	6	6	5	1	1	4	1	1	1	2	4	4	1	5	4	4	4	4	4	2	2	4	4	5
5	5	5	5	5	5	5	2	3	3	4	4	4	4	4	4	4	4	4	5	6	6	4	4	4	5	6	7	4	4	3	3	4	4	3	3	3	3	3	3	4	3	4	3	4	3	4	3	4	3
5	5	5	5	5	2	4	2	4	5	4	4	5	6	5	4	5	6	7	7	6	6	6	6	6	7	7	7	5	4	3	1	3	5	4	4	2	3	6	4	3	1	1	1	1	1	3	5	2	6
5	5	5	5	5	2	1	1	2	1	5	4	4	6	5	5	5	7	7	5	4	4	5	5	5	5	6	5	5	4	3	1	5	3	1	1	2	3	5	4	2	2	2	3	3	1	1	2	4	3
5	5	5	5	5	2	1	1	2	3	6	6	6	6	5	4	4	5	6	4	5	5	5	5	5	5	5	5	2	4	2	1	1	4	2	2	1	2	1	3	1	1	1	1	1	1	1	1	1	1
5	5	5	5	5	4	2	2	5	5	7	7	4	7	7	7	7	1	1	5	5	7	6	6	4	6	6	6	1	1	1	6	4	1	1	6	1	1	1	4	2	5	6	2	6	1	2	5	3	3
5	4	5	5	5	5	5	1	1	5	4	6	4	7	4	4	7	7	6	7	7	4	7	7	6	7	6	6	6	4	4	6	5	5	3	2	2	5	4	4	4	4	4	4	4	2	2	4	4	5
5	5	5	5	5	2	4	2	2	2	2	2	2	5	5	5	5	5	4	5	6	6	6	5	5	6	6	6	2	1	1	1	1	1	1	1	5	1	1	2	2	1	2	1	1	1	1	2	1	1
5	5	5	5	5	2	2	2	2	2	5	5	5	5	5	5	6	5	5	7	6	4	4	4	4	5	5	4	5	5	5	6	5	4	3	3	5	4	5	5	4	4	4	3	5	3	4	6	4	4
5	5	5	5	5	2	4	1	2	2	6	6	7	7	6	6	7	7	7	6	7	6	7	7	7	7	7	7	5	5	1	1	5	5	1	1	2	3	1	3	2	2	5	2	5	1	1	2	2	2
5	5	5	5	5	2	2	1	2	2	4	5	4	5	5	4	5	5	5	5	5	4	5	3	4	5	5	4	6	6	2	1	2	4	2	2	1	6	5	6	6	5	2	5	3	2	2	2	6	2
5	5	5	5	4	1	1	1	2	4	7	7	3	3	3	4	7	7	7	4	2	2	2	2	6	6	6	6	6	6	6	6	3	6	2	2	4	4	4	6	6	6	6	6	6	6	6	6	6	6
3	3	3	4	3	1	1	1	5	4	6	6	6	6	5	5	6	6	6	5	5	1	4	5	5	5	5	5	6	6	6	1	1	1	1	4	1	4	4	6	6	6	1	1	4	4	4	6	6	4
5	5	5	5	5	3	3	3	4	4	4	5	5	4	5	4	4	5	5	4	4	4	5	5	4	6	6	6	4	5	4	5	3	2	2	1	2	1	2	6	6	6	2	6	1	4	1	1	2	6
3	4	4	3	5	2	2	3	4	2	4	3	5	4	4	4	5	5	5	5	5	4	2	4	4	7	7	7	2	4	5	1	4	4	3	3	1	5	2	4	1	3	1	1	2	3	2	1	3	1
4	5	5	5	5	3	2	1	2	1	7	7	6	7	6	5	7	7	7	5	5	5	5	5	5	7	7	7	4	6	1	1	1	1	1	1	2	1	1	3	3	3	3	3	3	3	3	3	3	3
5	4	5	5	3	3	3	1	4	3	5	4	4	5	6	5	5	6	5	5	5	4	5	4	4	3	4	6	4	2	2	6	1	4	1	1	1	1	1	4	4	2	1	2	4	3	3	4	4	4
5	4	5	5	5	1	1	2	2	4	4	7	5	7	6	6	7	7	4	2	2	2	5	4	4	5	4	5	4	2	1	1	2	6	1	1	3	1	6	6	1	5	1	6	1	1	1	1	6	1
5	5	5	5	4	3	2	1	4	2	5	5	5	7	7	7	7	4	4	7	7	7	7	7	6	6	7	5	2	1	1	6	1	6	1	1	1	1	1	2	2	3	4	1	1	1	1	5	1	4
5	4	5	4	5	3	2	1	4	1	5	6	6	4	4	4	6	6	4	7	7	6	7	5	5	7	7	5	5	4	4	4	6	4	3	3	6	5	4	6	6	4	6	4	4	5	3	6	4	4
5	5	5	5	5	2	2	2	3	2	6	6	7	7	7	7	7	7	7	7	7	7	7	7	7	7	7	7	1	1	1	4	1	4	1	1	4	1	1	4	2	1	1	1	4	1	1	4	1	4
5	5	5	5	5	3	4	1	4	3	4	4	4	7	7	6	4	7	7	4	4	7	7	7	5	7	7	7	1	1	1	6	1	6	1	1	1	1	4	6	6	5	1	6	4	1	4	6	5	1
5	5	5	5	2	2	4	3	5	3	4	7	7	4	7	7	7	7	7	5	6	5	5	4	5	6	5	5	3	1	1	1	1	6	1	1	1	1	1	2	2	1	3	1	1	1	3	1	2	1
5	3	5	4	3	1	2	4	4	3	5	7	4	4	3	5	6	7	4	5	6	6	4	4	4	6	7	5	6	5	6	4	1	4	5	3	1	6	2	6	3	6	4	3	2	2	4	1	2	1
4	2	3	5	3	3	1	2	5	4	7	7	6	6	6	6	7	7	7	6	4	4	4	4	4	7	7	5	4	1	4	1	1	1	1	1	5	4	5	1	1	6	4	1	1	1	1	6	5	6
5	4	5	5	4	3	1	1	3	3	5	5	4	4	4	5	5	5	4	4	4	4	4	4	4	4	5	4	5	4	3	5	5	5	4	5	6	5	6	5	5	2	4	4	5	3	3	6	4	5
5	5	5	4	4	2	3	4	4	2	5	4	4	5	4	5	6	7	6	5	4	4	4	4	4	4	4	4	3	3	3	3	3	4	3	2	4	4	2	3	3	2	2	2	4	1	1	1	3	1
4	4	4	4	2	2	1	1	2	2	2	7	1	1	1	1	7	7	7	5	7	2	4	1	1	7	7	7	6	6	6	1	6	1	2	1	6	6	6	5	4	5	1	4	4	4	1	4	4	1
5	3	5	5	3	2	2	1	3	3	6	5	4	6	3	4	6	6	6	7	6	4	4	4	4	6	6	6	4	3	2	3	3	3	2	2	4	2	3	3	3	2	3	3	2	2	2	4	3	4
4	4	3	4	2	1	1	1	3	1	6	7	4	1	4	4	6	7	7	1	7	4	3	3	4	5	5	5	4	2	2	1	1	1	1	1	5	1	2	4	2	3	1	1	1	1	1	4	1	1
5	5	5	5	2	1	5	1	2	1	5	4	7	6	4	4	6	7	7	5	1	3	5	5	4	6	6	6	3	4	3	3	3	3	3	3	4	3	6	5	5	5	4	3	1	1	1	6	4	6
5	5	5	5	3	2	1	2	3	3	5	4	5	4	3	1	5	6	7	3	1	1	3	1	4	6	7	7	5	6	4	1	3	2	2	4	5	5	5	5	5	4	3	5	4	5	4	5	5	6
5	5	5	5	5	2	2	2	5	1	7	7	7	7	7	7	7	7	7	7	7	7	7	7	7	7	7	7	4	4	5	6	1	1	1	1	5	2	2	4	2	2	1	1	1	1	4	5	2	5
5	5	5	5	5	3	2	1	5	5	7	7	7	7	6	5	7	7	7	7	7	7	7	7	7	7	7	7	1	1	1	1	1	1	1	1	1	1	1	6	1	1	1	1	1	1	1	6	6	5
5	5	5	5	5	3	2	1	4	5	7	7	7	7	6	6	7	7	7	6	6	6	5	4	4	6	6	4	1	1	2	1	1	1	1	1	1	1	1	4	2	5	1	2	2	2	2	1	2	2
5	5	5	5	5	2	2	1	2	2	6	6	6	5	5	5	6	7	7	7	7	7	6	6	6	7	7	7	6	6	4	2	4	3	1	2	6	6	1	4	2	4	4	2	2	2	2	6	3	1
5	4	5	5	4	3	1	1	3	1	6	7	7	5	5	6	7	7	7	6	6	6	6	7	6	7	7	7	6	5	3	2	1	4	1	4	6	1	4	6	4	6	5	6	5	3	6	6	6	5
5	4	5	5	5	4	3	3	3	4	6	6	5	6	7	6	7	7	6	6	5	6	7	7	5	7	6	7	4	2	1	2	1	3	1	1	4	2	2	3	1	1	2	2	5	1	2	3	1	2
5	5	5	5	3	3	2	1	3	1	2	7	1	3	4	4	7	7	6	5	5	4	4	1	2	6	6	7	6	6	3	1	1	1	1	1	4	3	6	5	4	3	3	1	1	1	1	4	3	6
4	4	5	5	4	3	3	1	3	2	5	6	4	4	3	4	4	5	4	4	4	4	4	4	4	4	4	4	5	5	4	5	3	5	3	4	6	4	5	3	3	3	3	3	3	3	3	3	3	3
5	4	5	5	4	1	2	1	4	4	5	6	7	6	4	5	6	6	5	7	7	7	7	7	7	7	7	7	2	1	2	5	2	6	1	2	3	1	2	2	2	1	6	1	1	1	4	5	2	4
5	5	5	5	5	3	2	1	3	3	7	4	5	5	6	6	3	5	5	7	7	7	7	6	6	5	6	7	4	4	6	1	6	5	2	6	4	3	4	6	1	1	4	4	1	1	1	3	5	6
5	5	5	5	5	5	5	1	5	1	7	7	1	1	7	7	1	1	1	7	6	5	5	6	7	6	5	6	1	1	1	1	1	1	1	1	4	1	1	1	1	1	6	1	6	1	1	1	2	3
5	5	5	5	5	3	2	1	3	2	6	5	5	5	4	4	6	7	7	7	4	6	5	6	6	7	7	7	3	3	4	6	4	6	6	5	1	1	2	5	1	1	5	1	1	1	1	1	1	3
5	5	5	5	5	5	5	1	5	1	5	6	5	7	7	7	5	5	5	6	6	4	6	6	4	5	2	2	3	1	1	6	1	6	1	1	1	1	4	2	1	1	6	1	6	1	1	1	1	1
5	5	5	5	5	3	1	3	2	4	6	5	4	4	5	4	7	7	7	5	3	4	4	3	4	4	4	5	4	4	2	1	1	1	2	1	4	3	1	5	5	3	5	3	5	3	4	5	4	5
5	5	5	5	5	1	3	2	4	4	7	4	4	5	5	7	7	7	7	7	7	7	7	7	7	7	7	7	4	6	5	1	1	6	1	3	1	6	1	1	6	1	6	6	6	1	1	6	6	6
5	5	5	5	5	2	2	2	5	3	5	7	7	7	5	6	7	7	7	7	6	7	5	5	5	7	6	6	4	1	1	6	6	1	1	6	4	2	1	5	3	1	1	1	1	1	1	5	2	1
5	5	5	5	5	2	2	1	1	2	6	6	6	7	7	7	7	7	7	7	7	6	7	7	7	7	7	6	4	4	1	6	6	3	1	6	6	2	1	6	6	4	6	4	4	5	3	6	4	4
5	2	4	4	4	1	1	1	2	1	6	6	6	4	4	4	4	4	4	7	7	7	6	7	7	7	7	7	4	3	3	1	3	1	1	1	1	3	1	4	1	1	1	1	1	1	1	1	1	1
5	4	5	5	4	3	4	2	4	5	5	6	4	4	7	7	4	6	6	4	4	4	4	4	4	4	4	5	1	1	1	6	1	6	1	6	1	3	5	3	3	3	3	3	4	3	2	3	3	3
5	4	5	5	5	3	3	4	3	4	5	5	5	5	5	5	4	4	4	7	7	7	7	7	7	7	7	7	4	4	4	3	3	2	2	2	2	4	4	4	3	2	3	1	1	1	1	1	3	1
5	4	5	5	5	4	3	2	5	3	7	7	7	7	7	6	6	7	5	7	7	7	7	7	4	7	7	7	6	6	5	6	3	3	3	4	3	3	4	5	4	4	6	3	6	1	3	1	4	1
4	5	5	5	5	2	2	2	3	5	4	7	6	6	6	6	6	6	6	5	7	7	6	6	6	6	7	7	1	1	1	6	1	6	1	1	4	3	2	4	4	1	6	1	1	1	1	4	1	3
4	5	5	5	4	2	1	3	4	5	5	5	6	6	6	6	6	6	7	6	6	6	6	6	6	6	6	6	5	5	5	5	2	4	2	5	4	5	4	5	5	5	4	3	4	4	4	5	5	5
5	5	5	5	3	2	3	3	3	4	6	7	6	6	4	4	6	6	6	5	7	5	4	4	4	6	6	5	5	3	2	1	2	1	1	1	2	3	1	4	3	4	2	1	2	2	2	1	2	2
5	5	5	5	5	1	3	1	2	1	5	3	5	6	3	2	5	7	4	4	2	4	5	4	2	4	7	3	3	1	1	6	1	6	1	1	1	1	1	5	4	1	6	2	6	1	2	1	4	4
4	5	5	5	5	3	3	2	4	4	7	7	7	5	4	4	5	4	5	4	4	4	4	3	3	5	5	4	4	4	3	2	2	2	1	1	1	1	2	4	4	4	4	3	2	2	4	4	4	4
5	5	5	5	5	3	3	2	4	5	6	7	6	7	6	7	7	7	7	6	6	5	6	6	6	6	7	7	4	4	2	6	1	6	1	1	1	1	1	3	2	2	1	2	2	2	2	1	2	2
5	5	5	5	5	5	5	5	5	5	7	7	7	7	7	7	7	7	7	6	6	6	6	6	6	6	6	6	1	1	1	1	1	1	1	1	1	1	1	4	4	4	4	4	4	4	4	4	4	4
5	5	5	5	5	5	5	5	5	5	7	7	7	7	7	7	7	7	7	6	6	6	6	6	6	6	7	7	1	1	1	1	1	1	1	1	1	1	1	4	5	6	6	6	6	6	4	6	4	6
5	5	4	5	5	2	1	1	2	4	5	6	7	5	5	4	4	5	5	6	5	6	5	4	4	4	5	5	4	2	4	4	1	1	1	1	1	1	1	5	4	1	5	1	4	1	1	4	2	4
5	5	5	5	5	4	3	3	3	5	4	5	6	5	4	4	6	6	6	4	4	4	4	4	4	4	4	4	4	3	3	2	2	1	1	2	2	3	2	4	4	4	4	4	4	2	2	3	3	3
5	5	5	5	3	1	2	2	2	4	4	4	5	4	4	5	4	3	4	3	5	5	5	4	4	5	6	6	4	5	4	1	1	1	2	3	1	3	2	6	6	6	3	3	3	2	2	3	5	3
5	5	5	5	3	3	4	3	5	5	6	7	6	6	6	6	5	7	4	6	5	4	4	4	4	6	7	7	4	3	2	2	1	1	1	1	5	2	2	4	3	2	2	2	2	1	1	5	2	6
5	5	5	5	5	3	2	2	5	5	6	7	7	7	7	6	6	7	4	6	7	7	7	7	5	5	7	7	1	1	1	6	1	1	1	1	5	1	1	5	2	2	6	1	5	1	1	5	1	1
4	4	5	5	3	1	2	1	2	4	5	7	4	4	4	4	5	5	5	5	5	7	4	4	4	6	7	6	4	3	2	2	1	1	1	1	1	1	4	4	3	1	3	1	3	1	1	5	3	4
5	5	5	5	5	5	5	4	4	5	7	6	4	6	5	6	7	7	7	6	6	6	6	6	6	6	7	7	4	4	4	4	2	2	1	2	1	5	1	4	5	5	6	6	6	6	4	6	4	5
5	5	5	5	5	2	1	1	4	4	7	6	7	7	6	6	7	7	7	5	5	6	5	5	6	7	7	5	6	6	5	6	6	4	4	1	5	4	3	4	4	4	4	4	3	2	2	2	2	2
5	5	5	5	5	2	2	1	4	3	7	7	7	7	6	6	5	5	3	6	5	4	6	6	5	5	5	3	3	2	3	3	3	3	1	1	1	4	1	5	6	5	5	5	4	2	4	6	5	5
5	5	5	5	4	3	3	1	3	5	3	4	4	4	3	4	6	7	5	4	4	4	4	4	4	5	5	5	6	6	6	6	6	6	4	6	1	4	5	4	6	6	3	4	5	4	5	1	4	4
5	5	5	5	5	2	2	1	3	3	5	6	6	6	5	4	4	4	4	4	4	4	4	4	4	4	4	4	5	5	5	1	1	1	1	5	5	4	4	6	6	6	1	4	4	1	1	5	5	1
5	5	5	5	5	1	1	1	2	5	7	7	7	7	7	7	7	7	1	7	7	7	7	7	7	7	7	7	2	1	1	1	1	1	1	1	3	1	1	6	1	6	1	1	1	1	1	1	5	4
5	5	5	5	5	2	2	2	1	4	2	7	2	4	4	2	5	6	2	6	2	2	2	4	4	7	7	7	4	3	5	2	1	1	1	1	2	1	1	3	5	5	1	5	1	1	1	5	1	1
5	5	4	4	4	5	5	3	3	5	7	7	7	7	7	7	7	7	1	7	7	7	7	7	7	7	7	7	4	3	1	1	1	1	1	1	1	1	1	5	5	5	5	5	5	5	5	5	5	5
5	5	5	5	5	3	2	1	4	5	7	7	7	7	7	7	7	7	7	7	7	7	7	7	7	7	7	7	1	6	6	1	1	6	1	6	1	1	1	1	1	1	1	1	6	1	6	1	6	1
5	5	5	5	5	2	2	1	2	2	4	4	4	5	7	5	7	7	7	7	4	4	5	5	5	6	7	7	4	1	1	4	1	1	1	1	1	1	1	4	5	1	6	1	2	4	6	6	4	2
3	5	5	4	5	1	1	1	3	1	4	5	1	1	1	4	7	7	7	1	1	1	1	1	1	1	1	1	1	1	1	1	1	1	1	1	1	1	1	6	6	6	6	6	1	1	1	1	6	6
5	5	5	5	5	1	1	1	1	5	7	7	7	7	7	7	7	7	7	7	5	5	5	5	5	5	5	5	4	6	1	1	1	1	1	1	1	1	1	6	1	1	1	1	1	1	6	6	6	1
5	5	5	5	5	3	4	1	5	2	7	7	7	7	7	7	7	7	4	7	7	7	7	7	7	7	7	7	2	2	1	6	4	6	2	1	1	1	6	4	4	1	4	3	1	3	3	1	1	1
5	5	5	5	2	3	4	3	2	3	3	3	2	4	5	3	6	6	7	6	4	4	3	2	5	7	7	3	4	5	6	3	4	2	1	3	5	3	2	6	6	6	4	5	2	2	2	6	4	6
5	3	5	4	5	1	2	3	4	4	7	6	4	7	4	4	6	7	7	4	7	2	2	7	7	7	5	6	6	6	5	1	1	6	4	1	1	4	1	6	6	6	1	4	1	1	1	1	6	6
5	4	5	4	3	2	1	3	4	3	6	6	6	6	6	6	6	6	6	7	7	7	7	7	7	7	7	7	4	4	4	4	3	3	3	3	3	3	3	3	2	1	1	1	1	1	1	1	1	1
5	5	5	5	5	4	1	1	4	4	6	3	4	6	6	5	6	6	4	4	1	1	7	7	7	4	4	4	4	3	3	4	3	3	1	1	1	1	1	1	1	1	3	1	1	1	1	1	1	1
5	5	5	5	5	2	4	2	5	2	6	6	7	6	7	6	7	6	6	5	5	5	5	5	5	5	5	5	2	3	3	6	5	6	3	1	2	2	2	3	3	4	3	4	3	3	3	4	3	4
5	5	5	5	5	2	3	1	4	3	6	5	6	5	5	5	6	7	6	5	6	4	5	5	6	7	7	5	1	1	1	1	1	1	1	1	1	1	2	3	3	3	1	2	3	1	2	4	3	2
5	5	5	5	5	4	2	4	5	5	6	6	6	7	7	6	7	7	6	5	7	5	6	6	5	7	7	5	1	2	1	6	1	6	1	4	1	1	1	1	1	1	1	1	1	1	1	1	1	1
5	5	5	4	5	4	3	2	1	5	7	7	7	6	6	7	7	7	6	7	7	6	6	5	5	6	7	7	1	5	1	6	1	6	1	4	1	1	1	5	6	5	4	4	6	3	4	5	6	5
5	5	5	5	5	2	3	1	3	2	6	7	4	5	5	5	6	6	5	5	5	4	5	5	5	5	6	5	4	2	1	5	4	1	1	3	4	3	1	4	3	2	2	3	4	3	4	4	3	1
2	2	5	3	1	1	1	1	1	1	1	1	1	1	4	3	3	5	4	7	7	7	7	7	4	7	7	7	6	6	6	6	6	6	6	6	6	6	1	4	6	6	6	6	1	4	1	6	6	1
5	5	5	5	5	4	5	2	5	5	7	7	7	6	7	6	7	7	7	7	7	7	7	7	7	7	7	7	4	4	2	5	2	5	2	4	2	3	2	4	4	4	4	4	4	4	4	4	4	4
5	5	5	5	5	1	2	1	5	4	7	7	7	7	7	7	5	4	4	7	7	7	7	7	7	7	7	7	5	5	1	1	1	1	1	1	1	1	1	1	1	1	1	1	1	1	1	1	1	1
5	5	5	5	4	1	3	1	4	5	7	7	7	7	7	7	5	4	4	4	6	5	5	4	6	4	4	1	5	5	4	1	1	6	1	1	1	3	1	4	6	4	1	1	5	1	1	1	1	1
5	5	5	5	4	3	3	2	4	4	6	6	5	4	5	4	6	5	6	5	6	7	4	4	4	5	6	7	5	4	4	3	2	1	1	2	5	5	2	6	5	6	6	6	4	6	4	6	6	5
5	5	5	4	4	1	2	1	3	2	5	5	5	4	4	6	7	7	7	7	7	5	4	4	4	6	6	7	5	5	4	4	4	4	3	6	6	5	3	6	6	6	4	6	4	3	2	6	6	4
5	5	5	5	4	1	1	1	2	2	4	4	7	4	5	5	6	6	6	4	4	4	4	4	4	4	4	4	1	1	1	1	1	1	1	1	5	1	6	6	6	6	6	6	6	6	6	6	6	6
3	4	4	4	4	2	3	3	3	2	5	5	6	7	5	4	5	5	5	5	5	5	5	5	5	5	5	5	3	4	4	2	2	4	2	4	1	3	1	4	4	4	4	4	4	4	4	4	4	4
5	5	5	5	3	2	4	5	5	3	7	7	5	4	4	2	6	6	6	7	7	7	7	7	7	7	7	7	5	5	4	6	6	6	1	5	5	4	3	4	4	4	4	4	4	4	3	3	6	6
5	5	5	5	5	2	2	2	5	2	7	7	7	7	7	6	7	7	7	7	7	5	5	5	4	7	7	7	6	6	6	3	3	3	3	3	6	6	6	6	6	6	4	4	3	2	1	6	6	2
5	5	5	5	5	3	3	2	5	4	3	3	3	4	5	5	6	7	6	7	7	4	6	5	7	7	7	7	1	4	4	6	5	1	3	1	1	2	1	5	4	1	1	2	6	1	1	1	1	3
4	4	4	4	4	4	1	2	4	4	7	7	7	7	7	7	7	7	7	6	7	7	7	7	7	7	7	7	6	6	6	6	6	6	6	6	6	6	6	6	6	6	6	6	6	6	6	6	6	6
5	5	5	5	4	5	4	4	4	5	5	2	2	2	4	3	5	7	1	5	3	2	3	3	3	7	7	7	5	5	4	4	4	2	1	3	5	5	4	6	6	6	6	6	6	6	6	5	6	5
5	5	5	5	5	4	2	1	5	1	5	5	5	7	6	6	4	4	3	5	6	6	6	6	6	5	7	5	1	1	1	6	1	6	1	1	4	1	1	2	1	1	3	1	2	1	1	6	1	1
5	5	5	5	5	5	5	5	5	5	6	6	6	6	6	6	6	6	6	1	1	1	1	1	1	1	1	1	4	3	5	3	6	6	6	6	6	6	6	1	1	1	1	1	1	1	1	1	1	1
5	5	5	5	5	2	3	1	3	1	6	5	5	6	7	6	7	7	7	7	6	5	7	6	5	6	7	7	5	4	4	1	2	1	1	1	2	1	1	5	5	4	4	4	4	2	1	1	1	3
4	4	5	4	4	3	2	2	3	2	6	6	6	4	5	6	7	7	7	4	5	4	5	4	5	6	6	6	4	3	3	5	3	2	2	2	4	3	2	4	4	3	5	4	4	3	4	4	3	3
5	5	5	5	5	3	4	1	2	4	6	7	6	7	7	6	7	7	6	4	5	4	5	4	5	6	6	6	4	3	1	6	2	6	1	1	1	1	1	4	4	3	5	4	4	3	4	4	3	3
5	5	5	5	5	1	1	1	5	2	7	7	7	7	7	7	7	7	7	4	4	4	4	4	4	5	5	5	2	1	1	4	1	1	1	4	1	1	1	4	4	4	4	2	1	1	1	1	4	1
3	3	3	3	3	3	3	3	3	3	4	4	4	4	4	4	4	4	4	4	4	4	4	4	4	4	4	4	4	4	4	4	4	4	4	4	4	4	4	3	3	3	3	3	3	3	3	3	3	3
5	5	5	5	5	4	4	3	4	5	7	7	6	5	5	5	6	5	7	7	7	7	7	7	7	7	7	7	5	4	5	6	1	4	1	1	6	4	4	5	5	5	5	5	5	5	2	5	2	5
5	5	5	5	3	3	2	1	3	5	7	5	7	1	1	4	7	7	7	4	4	4	4	4	4	4	4	4	4	6	3	4	1	1	1	1	2	4	1	3	3	3	3	3	3	3	3	3	3	3
5	5	5	5	5	4	3	1	4	2	7	7	7	7	7	7	7	7	7	7	5	6	7	7	7	7	7	7	5	6	4	1	1	1	1	1	1	4	4	5	5	5	1	1	1	1	1	1	1	1
5	5	5	5	5	4	3	1	4	2	7	7	7	7	7	7	7	7	7	4	5	4	4	4	4	4	4	4	5	6	4	1	1	1	1	1	1	4	4	4	4	4	4	4	3	3	4	4	4	3
5	5	5	5	5	2	1	1	3	5	4	4	3	3	4	3	5	5	4	4	5	3	3	3	4	5	4	4	6	5	6	6	6	6	5	5	5	6	5	4	4	3	4	3	3	3	3	4	3	3
5	5	4	4	5	1	1	1	3	3	4	7	7	7	1	1	7	7	7	5	5	4	4	4	4	5	5	7	4	1	1	1	1	1	1	1	6	1	1	4	3	3	2	3	1	2	3	6	1	3
5	5	5	5	3	2	1	2	2	4	7	7	7	7	5	7	7	5	7	7	6	5	5	5	4	7	6	6	5	4	5	6	5	6	3	3	1	3	3	5	3	6	6	4	6	4	5	3	6	3
5	4	5	5	5	3	3	3	4	4	5	5	7	4	4	5	6	5	5	1	4	3	4	4	4	4	5	4	6	5	4	6	5	6	4	4	3	6	3	6	6	6	6	6	6	3	3	2	4	3
5	5	5	5	4	2	4	2	2	4	7	6	7	7	6	6	6	6	6	4	5	5	5	5	5	4	4	4	3	3	3	5	1	6	6	5	1	3	1	1	2	1	3	1	4	3	1	5	1	1
5	5	5	5	5	5	4	1	5	5	7	7	5	3	7	5	7	7	7	6	5	4	4	4	4	4	4	4	4	3	5	6	1	3	1	3	6	5	6	2	3	1	1	2	1	1	1	5	1	1
5	5	5	5	5	2	1	1	2	2	5	2	4	4	4	4	6	6	3	5	3	5	4	5	4	6	7	4	5	4	3	6	4	6	5	4	5	3	5	2	2	4	3	3	2	2	2	2	4	1
3	2	4	3	4	1	1	1	1	2	5	5	5	2	2	2	5	5	5	4	6	3	3	3	3	3	5	5	6	4	6	2	2	4	2	4	6	6	6	4	4	4	3	3	3	2	3	5	4	6
5	3	5	5	3	3	1	1	3	1	7	7	3	7	7	7	7	7	7	6	6	2	4	5	4	6	7	7	6	6	5	6	4	1	1	1	6	4	6	6	6	6	6	4	1	1	1	6	4	6
5	5	5	5	5	3	4	2	3	1	6	6	6	6	6	6	6	6	6	6	6	5	6	6	6	5	6	5	4	3	1	1	1	3	1	1	1	1	2	3	2	2	2	2	2	2	2	2	2	2
5	5	5	5	4	4	5	2	4	3	6	5	4	4	3	6	6	6	5	1	4	3	4	4	4	4	5	4	2	4	1	4	3	3	1	5	1	5	2	3	5	2	5	2	5	2	2	1	3	4
5	5	5	5	5	2	1	2	4	1	6	7	7	4	4	4	5	7	7	7	7	7	7	7	7	7	7	7	6	6	1	1	1	1	1	1	1	5	1	6	6	6	1	1	1	1	1	1	1	1
5	5	5	5	4	5	5	2	5	5	7	7	7	7	7	7	7	7	7	4	6	6	5	5	6	7	7	5	5	5	5	6	1	6	1	6	6	6	6	4	5	5	6	4	6	1	1	6	6	4
5	5	5	5	3	3	3	1	1	1	6	7	7	5	4	4	7	4	4	5	5	7	7	7	7	7	7	7	5	4	3	6	4	5	1	4	5	4	4	4	4	2	4	4	6	2	2	5	5	2
5	5	5	3	5	2	4	3	4	3	4	5	4	4	4	4	5	5	5	7	4	2	3	3	2	4	6	5	5	1	1	1	1	1	1	1	1	1	1	6	6	6	1	2	1	3	1	1	6	3
5	5	5	5	5	4	1	4	5	5	7	6	7	5	7	7	7	7	7	7	7	7	6	6	6	7	7	7	2	1	1	6	1	6	1	1	1	1	1	2	1	1	6	6	6	1	1	1	1	1
5	5	5	5	4	2	2	2	3	2	6	5	2	5	6	5	6	7	6	5	5	5	4	4	5	6	6	5	5	4	4	5	4	2	1	2	6	4	1	3	3	3	4	3	5	2	2	6	2	2
4	5	5	4	5	2	2	2	2	5	6	6	6	6	6	6	6	6	6	7	7	7	7	7	7	7	7	7	5	5	1	5	1	1	1	1	1	1	2	5	1	1	1	1	1	1	1	1	1	1
5	5	5	4	4	3	1	3	5	5	4	3	2	4	4	2	4	2	4	7	7	7	7	7	7	7	7	7	4	4	4	4	4	4	4	4	4	4	4	2	6	2	1	2	2	6	6	6	6	6
3	5	5	5	5	2	2	2	3	3	4	4	4	4	4	4	7	7	7	6	6	3	3	3	4	7	7	7	6	6	6	6	1	4	2	5	4	6	4	6	6	6	6	6	5	6	3	6	6	6
5	5	5	5	5	4	5	1	3	1	5	5	5	5	5	5	5	5	5	5	6	5	5	5	6	6	6	6	1	1	1	6	1	6	1	6	6	1	1	1	4	1	6	1	4	1	1	6	2	1
5	5	5	5	2	5	3	1	4	1	6	7	7	7	1	5	7	7	7	6	7	7	5	4	4	6	6	7	5	6	6	6	6	6	6	5	6	6	6	5	6	2	6	2	5	1	6	6	6	2
5	4	5	5	4	4	4	1	4	3	5	7	7	5	5	5	7	7	7	4	3	1	3	3	3	6	6	6	6	6	6	5	5	3	2	2	6	5	4	6	6	6	1	1	3	1	1	6	3	3
5	5	5	5	5	3	3	3	5	3	2	4	4	4	3	4	6	6	2	4	2	4	2	2	2	5	5	4	2	1	1	6	1	6	1	1	2	1	2	2	2	1	1	1	1	1	2	1	1	1
5	5	5	5	5	5	5	5	5	5	5	5	5	5	5	6	6	6	6	7	7	4	6	6	5	7	5	3	3	3	2	5	1	6	2	3	3	1	6	3	2	2	5	4	4	2	4	1	1	4
4	1	4	4	1	4	1	1	1	1	4	4	4	4	4	4	6	6	4	4	2	2	2	2	2	6	6	5	6	4	4	4	4	4	4	4	4	4	4	5	5	5	5	3	3	5	2	5	2	2
5	5	5	5	5	3	3	3	5	5	6	4	3	3	2	4	2	5	3	1	1	1	1	1	1	1	1	1	5	4	2	3	2	3	4	3	2	2	2	1	1	1	1	1	1	1	1	1	1	1
5	5	5	5	5	2	2	2	2	1	5	7	5	5	6	7	7	7	7	5	3	1	3	3	4	5	5	5	4	5	6	6	1	3	1	3	1	5	3	6	4	6	1	1	1	6	1	1	6	1
5	5	5	5	5	4	3	4	5	5	6	7	7	5	5	5	6	6	7	6	6	6	6	7	7	7	7	7	4	3	3	6	1	6	1	1	3	1	1	2	2	1	6	1	6	1	1	1	1	1
5	5	5	5	5	4	2	2	2	4	4	5	1	2	5	5	5	4	4	4	3	3	3	3	3	6	6	6	4	2	4	4	2	2	4	1	1	5	1	2	2	4	3	3	1	1	2	1	4	4
5	5	5	5	5	3	2	4	5	5	6	6	6	7	6	6	6	6	1	7	7	7	7	7	7	7	7	7	1	1	1	1	1	1	1	1	1	1	1	1	1	1	1	1	1	1	1	1	1	1
3	4	5	4	4	1	2	1	2	2	4	4	4	4	4	5	5	6	6	1	1	1	1	1	1	1	1	1	4	3	2	1	1	1	1	2	5	4	2	6	6	6	1	1	1	1	1	1	6	1
5	5	5	5	5	2	4	2	4	4	7	7	7	7	7	7	7	7	6	7	1	1	1	1	1	7	7	7	3	2	1	1	2	4	2	1	1	2	1	6	6	6	1	6	1	6	1	6	6	6
5	4	5	5	3	3	3	2	3	4	7	7	7	7	5	5	7	7	7	5	5	4	4	4	4	6	4	4	1	1	1	1	1	6	1	1	1	1	6	4	3	2	2	2	2	2	2	2	2	4
5	5	5	5	4	3	2	2	2	1	6	6	3	3	4	6	6	5	5	5	5	6	6	6	6	6	5	5	2	4	3	2	2	1	1	1	1	1	2	3	2	1	1	1	2	1	2	1	2	1
5	5	5	5	5	4	3	3	5	4	7	7	7	7	7	7	7	7	7	7	7	7	7	4	3	4	7	7	6	6	6	6	6	6	6	6	1	6	6	6	6	6	6	6	6	6	6	1	6	6
5	4	5	5	5	4	4	3	2	3	6	7	6	5	5	5	7	7	5	6	6	5	5	5	6	7	7	6	5	6	5	4	4	5	4	4	4	5	3	5	6	6	6	4	5	4	5	4	4	3
5	4	4	5	3	5	2	2	3	2	3	5	4	5	6	4	4	5	4	5	5	4	4	5	5	5	5	5	4	4	3	4	2	2	1	2	5	2	3	3	1	2	1	1	1	1	1	1	1	1
5	5	5	5	5	4	3	3	3	1	7	7	7	7	7	7	7	7	7	4	6	6	6	6	6	4	6	7	4	1	1	6	1	6	1	1	4	1	1	3	3	3	5	3	4	3	3	4	4	3
5	3	5	5	5	3	2	1	5	5	6	6	6	6	6	6	6	6	6	6	5	6	5	5	5	6	4	4	4	4	4	6	1	6	1	5	5	4	5	3	4	2	1	1	1	1	5	4	2	1
5	5	5	5	5	4	4	3	4	3	6	6	5	6	6	6	6	5	6	6	5	4	5	4	5	5	5	5	3	2	4	1	3	2	2	3	2	2	2	4	2	3	1	1	3	3	4	1	1	2
5	5	5	5	5	2	2	1	1	1	7	7	7	7	7	7	7	7	7	7	7	7	7	7	7	7	7	1	1	1	1	6	1	6	1	1	4	1	1	1	1	1	1	1	1	1	1	6	1	1
5	4	5	5	4	4	3	3	3	1	4	4	4	4	4	4	5	5	3	1	1	1	5	4	4	2	7	1	2	1	1	1	1	2	1	2	1	1	1	2	2	2	1	2	1	1	2	2	1	2
5	4	5	5	5	2	3	1	3	3	6	7	4	7	6	6	7	7	7	7	5	5	5	5	5	6	6	4	6	6	6	6	4	3	6	6	6	6	4	6	6	4	6	3	3	3	6	6	1	5
5	5	5	5	5	5	2	3	5	2	4	4	4	6	6	6	5	6	5	4	4	5	5	5	6	4	4	4	4	3	3	1	1	3	1	5	1	1	1	3	3	2	1	1	1	1	4	1	1	1
5	3	5	4	1	1	1	1	2	1	7	1	2	3	3	4	7	7	7	4	4	4	4	4	4	4	4	4	6	6	5	6	5	4	4	3	5	4	5	6	6	4	1	1	1	1	1	1	6	4
5	5	5	5	4	4	2	1	5	1	7	6	5	5	7	7	6	5	4	6	6	6	6	6	6	6	6	6	6	6	5	5	4	5	6	5	6	5	6	5	5	5	5	5	5	5	5	5	5	5
5	5	5	4	5	1	1	2	4	2	7	6	5	5	5	5	6	6	5	6	5	5	5	5	6	7	7	4	6	6	5	6	4	6	3	4	4	5	2	6	6	6	6	6	6	6	6	6	6	6
4	3	5	4	2	4	2	1	2	2	4	4	4	4	4	4	4	4	4	6	6	6	6	6	5	7	5	3	5	5	5	5	5	5	5	5	5	5	5	2	2	2	5	2	5	2	4	1	3	1
5	5	5	5	5	1	1	1	2	1	6	3	4	6	6	5	7	7	7	6	2	2	2	2	3	6	7	7	5	6	6	4	6	5	5	6	6	6	6	5	4	3	2	2	2	1	2	5	4	4
5	4	5	5	5	4	3	2	5	1	5	5	7	5	4	3	5	6	4	5	4	5	4	6	5	3	5	7	4	6	3	1	2	3	2	3	4	3	5	5	5	4	1	2	1	4	3	5	3	4
5	5	5	5	5	2	2	2	5	2	7	7	7	7	7	7	7	7	7	5	5	5	5	5	5	5	5	5	4	2	1	6	1	1	1	1	1	1	1	5	1	5	5	1	1	1	1	6	1	6
2	2	5	2	2	2	2	1	4	2	5	2	2	2	2	3	7	7	5	4	4	3	5	3	3	6	5	3	4	1	3	1	1	1	1	2	1	3	2	2	1	1	1	1	1	1	1	6	1	1
5	5	5	5	5	5	5	3	3	3	6	1	1	7	7	5	7	7	7	4	3	6	7	7	6	7	7	7	5	2	2	2	2	6	2	2	6	4	6	1	2	1	1	1	1	1	3	6	4	1
5	5	5	5	5	3	1	1	4	3	6	7	5	7	7	7	7	7	7	5	5	7	7	7	6	6	6	7	6	4	5	6	4	6	4	4	1	6	1	4	4	4	1	2	3	3	3	2	2	1
5	5	5	5	5	3	2	2	2	1	4	6	7	6	5	2	5	5	5	5	6	6	6	6	6	6	7	7	3	3	1	5	3	6	1	4	2	3	1	5	3	2	4	2	5	1	2	2	4	1
5	5	5	5	5	2	3	1	2	1	5	6	6	6	6	6	7	7	7	7	7	7	7	7	7	7	7	7	5	2	2	6	1	1	1	1	1	1	4	4	3	1	2	1	2	1	1	1	1	3
5	5	5	5	5	5	3	5	3	5	5	6	7	6	6	6	7	7	7	5	5	7	7	7	7	7	7	7	6	6	6	3	1	1	1	1	1	5	4	6	6	6	6	6	6	6	6	6	6	6
5	5	5	5	5	3	3	1	2	3	7	7	7	7	7	7	7	7	7	7	7	7	4	4	4	7	7	7	4	3	3	3	3	3	3	3	5	5	3	4	3	2	4	1	4	4	2	6	3	1
5	5	5	5	5	2	2	2	2	4	5	4	4	3	5	4	5	5	4	3	3	5	3	4	4	5	5	5	4	4	2	2	2	2	2	2	4	2	4	2	2	2	3	1	2	2	2	2	1	2
4	4	5	4	4	3	3	2	3	5	2	2	2	1	1	1	6	6	6	5	4	4	4	3	3	5	5	4	6	6	4	6	5	6	5	4	6	6	6	5	5	3	3	3	3	3	3	5	4	4
5	4	5	5	3	2	3	2	3	3	7	7	5	5	4	4	6	6	4	6	6	6	6	5	4	5	4	5	4	1	4	1	1	1	1	1	1	2	2	4	2	4	1	1	4	2	1	1	2	1
5	5	5	5	5	2	3	2	5	2	6	6	6	6	6	6	6	6	6	6	4	6	7	5	5	5	4	6	3	1	1	5	1	4	1	2	1	1	1	2	1	1	5	2	2	2	2	4	2	4
5	5	5	5	3	5	2	1	3	5	6	7	6	5	5	5	6	6	5	7	7	7	5	4	5	7	7	7	5	4	2	6	2	6	6	6	4	3	1	6	5	6	6	4	1	1	6	1	6	6
5	5	5	5	4	2	2	1	3	1	6	1	1	4	4	4	6	6	4	2	7	1	4	4	6	4	6	2	2	2	2	5	2	6	1	2	5	5	5	4	4	2	3	2	1	1	3	4	2	5
5	5	5	5	5	4	4	1	5	1	7	7	7	7	7	7	7	7	7	6	7	7	7	7	6	7	3	5	1	1	1	5	2	2	1	3	1	1	1	3	1	1	4	1	1	1	1	1	1	1
5	5	5	5	5	2	1	1	2	1	7	7	7	7	7	7	7	7	7	7	7	7	7	7	7	7	7	7	4	1	4	1	1	1	1	1	4	1	1	1	1	1	4	1	4	1	1	1	4	1
5	5	5	5	5	5	2	1	2	3	5	7	7	7	7	7	7	7	7	6	6	6	5	6	5	6	6	6	1	1	1	1	1	1	1	1	1	1	1	4	3	3	6	2	2	1	1	1	1	1
5	5	5	5	5	3	2	1	4	1	7	6	4	4	4	5	5	4	5	5	4	5	4	4	5	5	5	4	1	3	1	1	2	3	1	1	1	1	6	3	3	1	1	3	3	3	3	2	2	2
5	5	5	5	5	3	1	1	3	2	6	6	4	4	4	5	5	4	5	5	5	6	4	4	4	6	6	6	5	5	5	5	5	5	5	4	2	3	2	3	4	2	4	2	4	2	2	4	4	2
5	5	5	5	5	3	3	1	2	1	6	6	4	4	4	4	5	5	5	5	4	4	4	4	4	4	5	5	3	3	3	4	3	4	2	3	4	3	4	4	3	2	1	1	5	2	4	2	2	2
4	4	4	5	3	1	1	1	1	1	7	7	7	4	4	4	7	7	7	6	6	6	5	4	5	6	6	6	5	2	2	2	2	4	2	3	3	4	5	4	2	2	6	6	6	2	2	2	2	5
5	5	5	5	5	3	2	1	3	1	6	4	5	3	3	4	6	7	7	7	7	4	3	4	4	5	5	4	6	6	2	1	1	2	3	4	5	3	4	4	4	1	6	5	5	3	6	3	3	3
5	5	5	5	4	4	4	4	4	5	6	5	5	5	6	6	6	4	3	6	7	6	6	6	5	5	6	6	4	4	4	4	4	4	4	4	4	4	4	6	6	6	6	6	5	5	6	6	6	6
5	5	5	5	5	2	2	1	3	2	4	4	7	4	3	3	4	7	7	4	4	4	1	1	1	5	7	6	5	5	3	6	4	5	3	4	1	2	6	4	4	1	1	1	1	1	1	1	1	1
5	5	5	5	5	2	1	4	5	1	7	7	7	7	7	7	7	7	7	4	4	4	4	4	4	4	4	4	5	5	2	4	1	4	1	5	1	3	5	4	4	3	6	1	1	1	3	3	3	4
5	4	5	4	4	2	1	1	2	1	5	7	3	4	5	7	4	6	5	5	5	4	5	4	5	5	6	5	5	3	6	2	4	5	2	3	5	2	5	4	4	3	5	4	2	1	4	5	4	3
5	5	5	5	5	4	1	1	4	2	7	4	6	7	4	4	6	7	4	6	6	5	5	5	5	6	6	5	5	5	2	4	1	4	1	5	1	3	5	4	4	4	1	3	1	1	1	1	3	2
5	4	5	5	4	2	3	1	2	3	6	6	6	5	5	4	6	7	4	5	5	5	5	4	4	4	6	4	2	2	1	1	2	2	2	2	1	2	2	3	2	3	4	2	4	3	3	3	2	2
5	5	5	5	4	2	1	2	3	2	4	3	3	5	2	5	6	6	6	5	3	3	4	4	4	6	6	6	2	2	3	3	4	3	2	4	5	4	1	5	5	3	3	4	3	2	4	4	4	1
5	5	5	5	5	4	1	2	4	1	7	7	7	4	4	7	7	7	7	7	7	7	7	7	7	7	7	7	6	6	6	6	6	1	1	1	6	4	6	6	3	3	4	4	1	3	4	1	4	1
5	5	5	5	5	5	2	1	5	5	7	7	7	7	7	7	7	7	7	7	7	7	7	7	7	7	7	7	6	3	4	1	1	1	1	1	1	4	1	6	6	6	1	4	1	2	1	6	6	1
5	5	5	5	4	4	2	2	2	3	4	4	4	4	4	3	5	5	5	5	5	4	4	4	4	5	5	5	3	4	3	6	3	4	4	3	5	4	4	3	3	3	4	3	4	3	4	4	3	4
5	5	5	5	5	3	2	3	3	3	5	5	5	4	5	5	4	5	5	5	5	5	5	4	4	4	4	4	3	3	3	3	3	3	3	3	3	3	3	4	4	1	1	1	6	1	3	4	4	3
5	5	5	5	5	2	1	1	5	3	5	4	4	5	5	5	5	3	6	5	5	6	5	5	4	5	6	7	4	4	4	5	4	5	5	4	4	4	5	4	4	4	4	4	4	4	4	4	4	4
5	5	5	5	5	5	4	2	5	4	4	4	4	4	4	4	4	4	4	4	4	4	4	4	4	4	4	4	4	4	4	3	3	1	1	2	4	4	2	4	3	2	2	1	1	1	1	5	3	3
5	5	5	5	5	3	2	2	1	2	5	5	5	5	5	5	5	5	4	5	5	4	5	4	4	5	6	5	4	3	4	4	1	4	2	2	3	3	2	4	4	4	3	1	3	1	2	2	2	2
5	5	5	5	5	3	2	2	4	1	4	7	7	6	6	6	7	7	7	6	7	5	5	5	2	7	7	7	1	1	1	6	1	6	1	6	1	1	1	4	4	4	6	1	6	1	6	6	4	1
5	5	5	5	4	5	3	1	3	2	5	5	5	5	5	5	5	5	5	5	2	4	2	4	5	5	5	5	5	5	1	4	1	1	1	1	6	1	1	5	3	4	2	5	2	3	3	4	2	5
5	5	5	5	5	3	1	1	4	1	6	6	6	6	6	6	7	7	5	5	4	4	4	4	4	5	5	5	4	1	1	5	1	3	1	1	4	1	1	5	5	4	2	3	2	2	2	4	4	2
5	5	5	5	5	3	2	1	3	2	5	6	4	6	4	5	6	6	5	6	4	4	6	5	4	7	7	5	5	2	1	4	3	1	1	2	1	4	4	6	5	6	5	5	4	2	3	1	6	4
4	5	5	5	4	3	1	1	4	3	4	4	4	5	4	4	5	6	6	5	2	2	5	4	4	5	5	6	5	3	3	3	3	3	3	3	4	4	2	4	3	2	2	2	1	1	2	4	2	1
4	3	4	5	3	3	2	2	3	4	4	3	4	4	4	4	6	6	6	3	4	4	3	3	3	5	5	5	5	4	4	6	4	6	4	5	2	4	4	4	6	4	4	4	4	3	4	1	4	2
5	2	4	2	3	5	1	5	1	1	2	2	2	5	1	2	7	7	7	2	4	2	5	4	2	1	7	2	6	6	5	6	4	6	6	6	6	6	1	6	6	6	6	2	6	6	6	5	6	1
5	4	5	5	4	2	2	2	4	1	7	7	6	7	7	7	7	7	7	6	6	6	6	5	5	5	6	7	5	2	4	6	1	6	1	4	1	4	3	4	4	4	6	4	2	2	3	4	3	2
5	4	5	5	5	4	3	2	4	1	5	4	4	4	5	5	5	5	7	5	5	5	5	4	5	5	6	6	5	4	3	2	3	2	1	4	4	3	3	4	2	1	1	1	1	1	3	1	1	1
5	5	5	5	5	5	3	2	3	4	6	7	6	6	4	4	7	7	7	5	4	4	6	4	4	7	7	7	6	4	3	4	1	6	1	1	1	1	3	5	4	3	1	3	2	1	3	1	3	1
5	5	5	5	5	3	2	1	3	3	7	7	7	7	7	7	7	7	7	4	4	5	4	4	3	6	6	4	1	1	1	6	1	6	1	1	4	1	1	6	6	6	4	4	6	6	6	6	6	5
3	5	5	5	2	2	2	2	2	1	4	4	4	3	3	7	7	7	7	5	6	4	4	4	4	5	6	7	6	6	2	1	6	6	4	6	1	1	6	3	6	1	5	4	5	3	1	1	2	3
5	5	5	5	5	5	5	5	5	5	4	4	4	4	4	4	5	5	5	7	7	4	5	5	4	7	7	7	4	4	4	3	3	3	3	3	6	6	3	6	4	1	1	2	1	1	1	1	4	4
5	5	5	5	5	5	5	5	5	5	4	5	4	5	6	7	5	5	1	7	7	2	3	1	2	3	2	2	4	4	4	4	4	4	4	3	3	2	1	4	6	4	6	4	5	1	3	2	1	1
5	5	5	5	5	1	1	3	3	5	7	5	7	5	5	4	6	6	6	7	7	7	7	5	5	7	7	7	6	1	1	5	1	1	1	1	5	3	1	6	1	1	1	1	1	1	1	6	1	1
5	5	5	5	5	1	2	2	3	3	4	4	6	5	4	6	7	7	7	5	5	5	6	4	4	5	7	5	4	3	1	1	1	1	1	2	2	1	1	5	4	1	2	1	1	1	2	4	3	1
4	4	5	5	5	2	3	3	2	3	5	5	5	5	5	5	5	5	5	5	5	5	5	6	5	5	6	4	4	3	2	2	1	3	3	3	4	3	1	4	1	1	1	1	1	1	1	1	1	1
4	3	4	5	3	1	1	1	4	1	6	4	4	2	2	2	4	6	4	7	7	6	5	4	4	5	5	5	1	4	1	1	1	1	3	3	6	1	5	4	2	1	4	1	4	2	2	4	2	1
4	5	5	5	5	4	3	2	4	4	4	6	5	3	3	4	4	4	5	4	4	4	4	4	4	4	4	4	5	4	3	3	4	5	4	4	5	5	4	3	3	3	3	3	3	3	3	3	3	3
5	5	5	5	5	1	2	3	2	4	7	7	7	7	7	7	7	7	7	4	5	4	5	5	5	5	5	5	4	2	1	1	1	1	1	1	2	1	3	3	4	1	1	3	2	1	2	4	2	4
5	5	5	5	5	3	3	2	4	3	4	4	4	4	4	4	4	4	4	4	4	4	4	4	4	4	4	4	3	2	2	2	1	1	4	3	3	1	2	3	3	3	3	3	3	3	3	3	3	3
5	5	5	5	5	2	2	1	5	4	5	5	6	5	5	5	6	7	7	6	5	5	5	4	4	6	6	6	4	5	5	4	1	3	1	2	1	1	5	6	6	6	4	2	6	3	3	6	6	5
5	4	5	2	4	1	1	1	2	2	4	4	5	4	4	4	4	4	4	4	5	5	4	4	4	5	5	5	5	5	5	5	5	1	5	4	4	3	2	4	2	1	5	1	1	1	2	4	3	1
5	5	5	5	5	3	1	1	5	3	3	3	5	5	5	5	5	5	5	5	6	4	3	3	3	5	6	6	6	6	6	3	5	3	5	4	1	6	4	6	4	5	6	4	3	3	3	5	5	2
5	5	5	5	5	4	5	2	1	2	5	6	5	6	6	5	5	6	6	4	6	3	4	3	5	5	3	5	3	3	2	3	2	3	2	2	3	2	2	2	3	5	4	3	4	5	5	5	3	5
5	5	5	5	5	4	4	1	5	5	7	7	7	6	6	7	7	7	5	7	6	7	7	6	5	7	7	3	4	3	4	1	1	1	1	6	1	1	1	4	3	4	1	4	1	1	4	1	1	1
5	5	5	5	5	3	2	3	3	3	4	4	4	4	4	4	4	4	4	6	4	6	6	6	4	7	7	7	6	3	4	4	4	4	4	4	4	4	4	3	3	1	1	1	1	1	1	5	4	3
5	5	5	5	5	5	5	5	5	5	7	7	7	7	7	7	7	7	7	7	7	7	7	7	7	7	7	7	1	1	1	6	1	6	1	1	1	1	1	1	1	1	6	1	6	1	1	1	1	1
4	5	5	5	5	3	2	2	4	4	6	6	6	6	6	6	6	6	6	5	5	5	5	6	5	5	6	4	6	6	5	3	3	1	3	1	6	6	1	4	1	1	6	1	6	1	1	1	1	1
5	5	5	5	5	5	4	2	4	1	4	4	4	4	4	4	4	4	4	4	4	4	4	4	4	4	4	4	4	3	4	3	4	3	4	3	4	3	4	4	4	4	4	4	4	4	4	4	4	4
5	4	5	5	3	2	1	4	1	5	5	4	2	2	2	3	1	1	1	4	5	2	3	3	4	6	5	5	3	3	5	2	1	1	1	2	1	5	1	4	5	1	1	1	1	1	2	3	2	2
5	5	5	5	5	5	5	5	5	5	5	5	5	5	5	5	5	5	5	4	4	4	4	4	4	4	4	4	4	4	4	4	4	4	4	4	4	4	4	4	4	4	3	3	3	3	3	3	3	3
5	5	5	5	5	5	3	1	3	5	7	7	7	7	7	7	7	7	7	5	5	5	5	5	5	5	5	5	6	1	1	1	1	1	1	1	1	1	1	3	1	3	1	1	1	1	1	1	1	1
4	4	4	2	4	1	1	1	2	1	4	4	4	4	4	4	4	4	4	5	1	1	4	4	4	4	4	4	6	6	6	1	1	1	1	1	6	6	1	1	6	1	1	1	1	1	1	6	4	1
5	4	5	4	5	3	2	1	3	2	7	7	7	7	7	7	7	7	7	5	5	5	5	5	5	4	5	5	6	6	6	6	6	6	6	6	6	6	6	5	4	1	1	4	4	1	4	4	1	4
5	5	5	5	5	2	2	1	2	4	5	4	4	4	4	4	6	7	7	5	4	4	4	4	4	4	4	4	4	3	1	1	1	3	3	3	1	1	1	3	2	1	1	1	1	1	1	1	1	1
5	5	5	5	5	1	2	1	3	2	1	2	4	7	6	5	7	6	2	4	4	3	6	5	6	6	6	7	6	1	4	1	4	1	1	1	2	2	6	4	3	3	2	4	2	2	1	1	4	6
5	5	5	5	5	3	3	3	3	3	4	4	5	5	4	4	4	4	4	5	5	5	5	5	5	5	5	5	4	4	3	4	4	4	4	4	4	4	4	3	4	3	4	3	3	4	4	4	3	3
2	2	1	1	2	1	1	1	1	1	1	1	1	1	1	1	1	1	1	7	7	7	7	4	4	4	4	1	6	6	6	6	6	6	6	6	6	6	6	6	6	6	6	6	6	6	6	6	6	6
3	4	5	5	4	2	1	1	2	1	3	4	5	2	4	4	3	5	6	5	5	4	3	4	5	4	6	4	3	4	4	4	4	2	2	2	3	4	3	4	1	1	1	5	1	1	5	5	2	3
5	5	5	5	5	3	2	2	3	2	5	5	5	5	5	5	5	5	5	4	5	5	5	5	4	4	5	6	4	5	4	4	4	4	3	3	3	1	4	4	2	2	2	2	2	2	2	4	3	3
4	4	4	5	4	1	1	1	3	2	5	4	4	5	5	6	6	6	6	5	5	5	5	5	5	5	5	5	5	5	2	1	1	1	1	1	3	3	2	6	6	1	1	1	1	1	1	5	1	1
4	3	5	5	4	1	1	1	4	2	3	4	4	4	4	4	4	4	4	3	3	3	3	3	3	3	3	3	3	3	2	2	2	3	2	3	3	3	3	4	3	3	3	3	3	3	3	4	3	3
5	5	5	5	5	4	1	1	3	5	7	7	7	7	7	7	7	7	7	7	7	7	7	7	7	7	7	7	6	6	6	6	6	6	6	6	6	6	6	4	4	4	4	4	4	4	4	4	4	3
5	5	5	5	5	1	2	2	3	2	7	5	1	7	7	7	3	6	6	7	7	7	7	7	7	7	7	7	2	1	1	6	2	6	1	1	5	3	2	3	3	3	3	3	3	3	3	3	3	3
5	5	5	5	5	2	1	3	4	2	4	4	4	4	4	4	4	4	4	5	5	5	5	5	5	5	5	5	1	2	3	4	5	6	5	4	3	2	1	6	6	6	6	6	6	6	6	6	6	6
5	4	5	4	4	3	3	3	3	4	6	6	5	7	5	5	5	5	5	7	7	7	7	7	7	7	7	7	5	4	4	6	3	4	2	2	4	4	3	1	1	1	1	1	1	1	1	1	1	1
5	5	5	5	5	5	5	5	5	5	7	7	7	7	7	7	7	7	7	7	7	7	7	7	7	7	7	7	6	6	6	6	6	6	6	6	6	6	6	6	6	6	6	6	6	6	6	6	6	6
4	3	4	5	3	1	2	1	3	1	5	7	7	4	5	4	4	4	4	4	3	4	4	4	4	4	3	3	5	4	2	6	4	6	1	5	4	2	1	2	2	1	6	1	6	1	1	4	2	3
5	5	5	5	5	2	3	1	3	5	7	7	7	7	7	7	7	7	7	7	7	7	7	7	7	7	7	7	2	5	2	6	1	5	1	6	6	6	6	4	1	1	1	1	1	1	1	1	1	1
5	5	5	5	5	4	4	2	3	3	7	7	7	7	7	7	7	7	7	7	7	7	7	7	7	7	7	7	4	4	3	2	3	1	1	1	1	2	3	1	1	1	1	1	1	1	1	1	1	1
5	5	5	5	5	4	3	3	5	4	7	7	7	7	7	7	7	7	7	6	6	6	6	6	6	6	6	6	4	2	1	3	1	4	1	3	4	2	1	3	3	3	3	3	3	3	3	3	3	3
5	5	5	5	5	1	1	1	4	3	5	5	3	5	4	5	7	7	7	4	5	4	5	4	4	5	5	5	4	3	5	6	3	6	2	4	5	2	4	4	4	4	4	4	4	4	4	4	4	4
5	5	5	5	5	4	3	4	2	4	7	7	7	7	7	7	7	7	5	7	7	7	7	7	7	7	7	7	4	1	4	6	1	6	1	1	1	1	1	2	2	2	2	2	2	2	2	2	2	2
5	5	5	5	5	3	1	1	5	5	7	7	7	7	7	7	7	7	7	5	5	5	5	5	5	5	5	5	1	1	1	1	1	1	1	1	1	1	1	1	1	1	4	1	1	1	1	1	1	1
5	5	5	5	5	1	3	1	4	4	7	1	7	7	7	7	7	7	7	7	7	7	7	7	7	7	7	7	5	3	1	6	5	6	1	6	1	1	1	6	3	3	2	1	1	1	3	4	4	1
5	5	5	5	5	4	3	2	4	4	5	5	6	6	3	5	6	6	7	5	5	5	5	5	5	5	5	5	6	5	6	6	3	6	2	4	3	5	3	3	3	3	5	3	6	1	3	1	2	3
5	5	5	5	5	4	3	4	4	4	4	4	4	4	4	4	4	4	4	5	5	5	5	5	5	5	5	5	4	4	4	4	4	4	4	4	4	4	4	4	4	4	4	3	4	3	4	4	3	3
5	5	5	5	5	3	1	1	3	2	7	7	7	7	7	7	7	7	7	4	4	4	4	4	4	4	4	4	2	2	1	1	1	1	1	1	1	1	1	2	2	2	3	3	2	1	1	4	3	3
5	5	5	5	5	1	1	1	1	1	4	3	3	5	4	4	4	4	4	4	4	4	4	4	4	4	4	4	3	3	3	3	3	3	3	3	3	3	3	2	2	2	2	2	2	2	2	2	2	2
5	5	5	5	5	3	3	1	5	3	7	7	7	5	5	5	5	6	6	5	5	7	5	5	5	5	5	5	1	1	1	1	1	1	1	1	1	1	1	1	1	1	1	1	1	1	1	1	1	1
5	5	5	5	5	5	3	2	3	4	7	7	7	7	7	7	7	7	7	7	7	7	7	7	7	7	7	7	1	1	1	1	3	3	3	4	5	6	6	6	6	6	6	6	6	6	6	6	6	6
5	5	5	5	5	3	3	1	3	2	4	4	3	2	4	4	3	2	4	5	4	4	3	3	3	6	6	4	1	1	1	4	4	1	1	1	1	1	1	4	4	2	3	2	1	1	2	2	1	2
5	5	5	5	5	5	5	5	5	5	7	7	7	7	7	7	7	7	7	4	4	4	4	4	4	7	5	5	6	6	6	6	1	6	6	6	6	6	6	6	4	4	6	3	6	4	3	3	4	3
5	5	5	5	5	5	3	1	4	4	7	6	7	6	7	6	6	5	4	6	6	2	6	6	6	6	6	3	3	3	2	6	1	5	1	2	5	3	2	4	1	4	6	1	5	1	2	5	2	1
5	4	5	4	4	4	3	2	2	3	5	6	5	5	5	5	5	4	4	4	4	4	4	4	4	4	4	4	4	2	3	6	2	6	1	2	1	2	3	3	3	3	3	3	5	3	3	3	3	3
5	5	5	5	5	4	4	1	1	4	7	7	4	6	4	4	6	4	6	7	7	5	4	3	4	6	4	5	6	6	6	4	6	6	3	6	6	4	1	6	6	3	3	6	6	6	5	5	1	4
5	5	5	5	5	2	2	2	2	1	7	1	7	7	7	5	7	7	7	1	1	1	1	1	4	4	1	4	5	6	6	6	6	6	6	6	6	6	1	2	2	2	2	2	2	2	2	2	2	2
5	5	5	5	5	5	5	5	5	5	1	1	1	7	7	7	7	7	7	7	7	7	7	7	7	7	7	7	1	1	1	6	6	1	1	1	1	1	6	1	1	1	1	1	1	1	1	1	1	1
5	5	5	5	5	5	3	3	4	3	5	5	5	5	5	5	5	5	5	5	6	6	5	5	5	5	5	5	5	5	3	6	4	6	1	6	4	4	4	1	1	1	4	1	4	4	4	4	4	4
5	5	5	5	5	3	3	4	5	4	7	7	7	7	7	7	7	7	7	7	7	7	7	7	7	7	7	7	3	2	2	1	1	1	1	1	2	1	6	4	1	1	1	1	1	1	1	1	1	1
5	5	5	5	5	2	2	2	4	2	7	7	7	7	7	7	7	7	7	7	7	7	7	7	7	7	7	7	5	4	2	6	2	1	1	2	1	1	1	1	1	1	1	1	1	1	1	1	1	1
5	5	5	5	5	2	1	1	3	2	5	5	6	6	6	5	5	5	5	5	5	5	5	5	6	6	6	6	2	3	2	2	2	1	1	1	1	1	1	5	3	2	2	2	2	2	2	2	2	2
5	5	5	5	5	1	1	1	1	1	7	7	7	7	7	7	7	7	7	7	7	7	7	7	7	7	7	7	6	6	1	6	1	6	1	1	6	2	1	6	1	1	1	1	1	1	1	1	1	1
5	5	5	5	5	2	2	2	4	3	7	7	7	7	6	5	7	6	5	5	5	6	6	6	5	5	6	6	5	4	2	2	2	2	2	2	1	2	1	2	2	2	2	2	2	2	2	2	2	2
4	4	4	4	5	2	2	1	1	3	4	4	4	4	4	4	4	5	4	4	4	4	4	4	4	4	4	4	4	3	2	4	3	3	3	3	3	3	3	3	3	3	3	3	3	3	3	3	3	3
5	5	5	5	5	3	3	1	4	4	6	6	6	6	6	6	6	6	5	7	7	7	7	7	6	7	7	7	4	4	4	4	4	4	4	4	4	4	4	3	3	3	6	1	3	1	2	3	2	1
5	3	5	5	2	5	5	2	5	5	7	7	7	5	5	5	5	5	5	7	7	7	7	7	7	7	7	7	4	4	4	1	1	1	1	1	2	1	3	4	4	4	4	4	4	4	4	4	4	3
5	4	5	4	3	1	2	3	2	2	2	7	1	6	4	6	7	6	7	3	4	2	5	4	3	5	5	6	6	5	6	4	5	1	2	3	3	6	1	5	5	4	5	5	3	2	4	5	5	6
4	4	5	4	4	2	2	1	2	3	6	6	7	6	5	5	7	7	7	5	4	3	4	4	5	7	7	7	6	5	3	4	2	6	3	6	4	3	4	4	6	4	3	3	3	3	4	3	3	2
4	1	5	5	3	2	2	1	3	2	6	7	5	6	3	2	5	6	7	5	2	4	5	4	3	5	5	6	3	4	1	2	2	1	1	3	5	3	5	4	3	2	4	3	2	2	3	4	3	6
5	5	5	5	5	4	4	3	3	4	5	4	4	5	4	4	5	6	6	5	5	5	4	6	3	5	5	5	4	4	3	1	4	1	1	2	1	4	4	5	5	3	1	1	3	5	3	5	5	5
4	3	5	4	2	4	1	1	3	2	4	2	2	1	4	3	3	1	5	4	3	2	4	2	2	3	4	5	5	6	3	3	2	4	2	1	4	6	1	4	2	2	3	1	2	2	1	4	3	5
5	5	5	5	5	3	2	1	3	3	4	4	4	4	4	4	5	5	4	4	4	4	3	3	4	5	5	4	5	4	3	4	3	4	2	2	4	5	3	4	4	1	5	3	3	3	1	1	1	1
5	5	5	5	5	4	2	1	4	1	6	5	5	5	5	5	5	5	5	7	7	7	7	7	7	7	6	5	4	5	3	6	3	5	3	4	4	4	3	4	3	1	1	1	1	1	2	1	1	1
5	4	5	4	5	3	2	2	3	4	7	6	7	4	4	5	7	7	7	7	5	6	4	3	5	7	4	5	6	4	3	4	1	3	5	4	6	5	1	6	5	3	4	6	1	6	6	6	6	2
5	5	5	5	5	4	2	2	5	4	6	6	7	6	6	6	6	7	7	5	5	5	5	5	5	5	5	5	5	3	2	1	1	1	1	1	1	1	2	3	3	3	3	3	3	3	3	3	3	3
5	5	5	5	5	2	2	2	2	3	7	7	7	5	7	5	7	6	7	7	7	7	7	7	7	7	7	7	5	6	4	6	4	6	6	6	6	5	2	6	6	6	6	6	6	6	6	6	6	1
5	3	5	5	4	1	1	1	2	4	7	4	3	5	5	4	7	6	6	2	2	1	2	2	2	6	6	7	1	1	1	1	1	1	1	1	1	1	4	6	6	6	6	6	6	6	6	6	6	6
5	5	5	5	5	5	5	5	5	5	7	6	7	6	7	5	7	5	7	4	4	4	4	4	4	4	4	4	6	6	6	6	6	6	6	6	6	6	6	4	4	4	4	4	4	4	4	4	4	4
5	5	5	5	5	3	3	1	4	2	5	5	5	4	4	4	5	6	6	3	2	1	5	4	4	4	4	4	4	4	3	5	3	6	1	4	5	4	3	3	4	3	4	4	4	3	3	4	4	3
5	5	5	5	5	4	3	4	5	5	7	7	7	7	7	7	7	7	7	6	6	6	5	5	5	5	6	6	6	1	1	1	1	6	1	1	1	1	1	3	3	4	4	4	4	3	4	4	4	3
5	5	5	5	5	5	4	3	5	4	7	7	7	7	7	7	7	7	7	7	7	7	7	7	7	7	7	7	5	5	1	6	1	6	1	6	1	4	1	4	4	1	5	5	1	1	1	1	1	1
5	5	5	5	5	2	2	5	5	5	7	7	7	7	7	7	7	7	7	7	7	7	7	7	7	7	7	7	1	1	1	1	1	1	1	1	1	1	1	1	1	1	1	1	1	1	1	1	1	1
5	5	5	5	5	4	4	4	4	4	6	6	7	5	4	4	6	6	5	6	6	5	5	5	5	6	6	6	5	3	5	3	2	5	1	2	1	5	4	5	4	4	3	3	4	4	4	5	5	2
5	5	5	5	5	2	2	1	2	2	2	2	4	4	2	3	6	7	7	6	4	4	5	5	5	5	6	6	3	5	3	2	2	4	1	3	1	2	6	1	2	2	1	2	1	1	1	1	1	6
5	5	5	5	5	5	3	3	5	3	4	4	4	4	4	4	4	4	4	4	5	4	4	4	4	5	5	4	1	3	3	1	1	1	1	1	1	1	1	4	4	4	4	3	4	3	3	4	3	3
5	4	5	5	5	2	3	4	5	4	1	2	4	5	5	5	4	4	5	7	7	7	7	7	7	7	7	7	4	5	3	5	3	1	6	3	1	6	4	4	4	4	4	4	4	4	4	4	4	4
5	4	5	4	5	3	4	2	2	1	6	4	5	6	4	3	7	7	7	7	7	7	5	6	3	7	7	7	2	1	3	1	1	4	1	2	5	2	3	4	5	6	6	2	6	3	2	4	4	3
5	5	5	5	5	1	2	1	2	1	7	7	7	7	7	7	7	7	7	7	6	7	5	6	5	6	7	7	2	1	1	5	1	2	1	2	2	2	1	2	2	1	5	1	1	1	2	5	3	1
5	5	5	5	5	2	2	2	3	1	7	7	4	7	4	6	7	7	7	4	4	4	4	4	4	4	4	4	4	4	3	3	1	1	1	1	4	3	3	4	4	4	4	4	3	3	4	4	4	4
5	5	5	4	4	2	2	1	3	1	3	4	3	5	4	4	6	6	6	5	4	3	4	4	4	4	5	5	6	6	6	6	6	6	5	4	2	6	3	6	6	6	5	6	6	4	4	4	6	6
5	5	5	5	5	2	2	1	1	2	6	7	7	5	5	4	7	7	6	5	5	4	5	4	5	7	6	6	3	4	5	4	2	4	1	3	2	1	1	5	4	3	6	3	4	4	3	2	2	2
5	5	5	5	5	5	3	3	3	1	4	4	5	4	4	4	4	4	4	5	5	5	4	4	4	5	4	5	3	2	2	1	3	4	3	2	1	2	2	2	2	3	2	2	2	2	2	2	2	2
5	5	5	5	5	3	2	2	3	3	5	5	5	5	5	5	5	7	6	5	5	4	4	4	4	5	4	5	5	5	4	2	2	2	2	2	3	3	2	6	6	2	2	4	4	2	2	5	5	6
5	5	5	5	5	5	2	2	4	2	5	5	5	5	5	5	5	5	5	4	5	4	3	4	5	4	5	4	4	4	3	4	3	4	3	4	4	4	4	4	4	3	4	3	4	3	4	3	4	3
5	5	5	5	5	1	2	1	2	2	7	7	7	7	7	7	7	7	7	5	4	3	4	4	5	7	7	7	6	1	1	6	1	1	1	1	6	1	1	5	4	1	4	1	1	1	1	6	5	1
5	4	5	4	2	3	1	1	4	2	6	7	6	6	5	5	7	7	7	5	7	5	6	5	5	7	7	7	3	5	4	5	3	6	2	6	2	3	6	2	4	4	4	4	4	2	4	4	4	4
5	5	5	5	4	2	1	2	5	2	5	5	5	5	5	5	5	5	5	7	4	5	5	3	3	6	6	6	4	2	3	2	2	3	1	1	1	1	1	4	2	2	6	3	6	2	2	2	2	2
4	5	5	5	5	2	2	2	2	2	3	3	4	3	3	4	3	4	3	4	3	4	4	5	4	5	4	4	6	4	1	3	3	3	2	1	3	4	3	3	4	4	4	3	4	4	4	4	3	4
5	5	5	5	5	3	2	2	2	2	4	7	7	7	3	3	7	7	7	7	7	7	7	7	7	7	7	7	6	6	6	6	6	6	6	6	6	6	6	6	6	6	6	6	6	6	6	6	6	6
5	5	5	5	5	3	3	2	2	1	4	4	4	4	4	4	7	7	7	5	5	1	4	5	5	7	7	7	1	1	1	1	1	1	5	1	1	4	1	1	2	1	2	3	1	1	1	1	1	1
5	5	5	5	5	4	3	1	3	1	3	7	4	3	3	3	6	6	6	6	3	5	4	4	4	6	7	5	5	6	6	6	5	4	3	5	1	4	6	5	5	5	5	5	5	3	2	4	5	6
4	4	4	4	4	2	2	1	3	1	4	5	3	4	4	5	5	6	6	7	7	5	4	4	4	5	5	5	4	3	3	3	3	2	3	3	4	4	3	5	4	1	1	1	3	1	1	4	3	1
5	5	5	5	5	3	1	1	5	5	7	1	1	4	4	1	7	7	7	7	2	2	4	7	7	7	7	7	3	3	3	4	1	3	3	3	6	1	6	5	4	5	1	4	3	3	3	4	4	4
5	5	5	5	5	2	3	2	5	1	6	6	1	4	4	4	6	7	5	5	5	5	6	5	4	5	6	4	6	6	5	6	6	6	6	6	5	6	6	4	5	5	4	5	5	4	3	4	4	5
5	5	5	5	5	5	5	3	5	1	2	3	4	5	4	3	4	5	6	5	5	5	5	5	5	5	5	5	6	4	5	3	3	4	5	5	3	6	3	3	3	3	3	3	3	3	3	3	3	3
4	4	5	5	4	3	2	3	4	3	5	5	2	4	4	4	5	5	4	5	5	4	4	4	4	5	5	4	5	5	4	4	4	4	3	3	3	5	4	5	5	4	4	4	3	3	3	3	4	3
5	5	5	5	5	4	1	2	3	2	4	4	4	4	4	4	4	4	4	4	4	4	4	4	4	4	4	4	1	1	1	1	1	1	1	1	1	1	1	4	4	4	4	4	4	4	4	4	4	4
5	5	5	5	5	2	2	2	2	4	4	5	5	5	5	6	5	6	5	5	5	5	6	5	4	5	6	4	3	3	1	4	1	2	1	5	3	5	3	4	4	4	3	3	5	5	3	3	2	3
5	4	5	5	1	2	1	1	2	1	7	7	7	4	4	4	7	7	7	6	3	3	3	4	4	7	7	7	5	4	2	2	1	6	3	2	6	4	1	3	2	1	6	2	1	1	6	5	1	5
4	3	4	2	5	2	2	3	1	2	6	7	4	4	7	5	6	7	7	6	6	6	5	5	5	6	7	6	6	1	1	6	2	6	1	6	1	1	1	6	6	2	6	2	2	4	3	3	4	2
5	5	5	4	4	4	2	2	3	2	6	5	6	3	3	2	7	7	7	4	4	5	4	4	5	4	4	3	1	2	3	6	1	2	1	1	2	1	4	5	5	3	1	1	3	1	2	4	2	4
5	5	5	5	5	3	2	3	4	3	5	5	2	5	5	5	6	5	4	6	7	6	7	7	6	7	7	7	2	3	3	1	3	2	2	2	2	3	3	2	2	2	2	2	2	2	2	2	2	2
5	5	5	5	5	5	4	1	3	5	7	7	7	7	7	7	7	7	7	7	7	7	7	7	7	7	7	7	6	6	6	1	6	6	1	6	1	6	1	6	6	5	6	6	1	1	1	1	2	1
5	5	5	5	5	5	5	5	5	5	7	7	7	7	7	7	7	7	7	7	7	7	7	7	7	7	7	7	5	5	5	6	6	6	6	6	6	6	6	6	6	1	6	4	1	1	1	6	5	6
5	5	5	5	5	2	5	1	5	5	7	7	7	7	7	7	7	7	7	7	7	7	7	5	7	7	7	7	3	2	6	4	1	6	1	1	1	1	1	4	5	1	1	1	1	1	3	1	1	3
5	5	5	5	5	5	3	1	5	4	7	6	4	6	6	6	7	7	7	7	7	7	7	5	7	7	7	7	6	4	5	1	1	1	1	1	4	4	1	5	1	4	2	1	1	1	1	6	3	1
5	3	5	4	4	2	2	2	3	2	6	4	2	4	4	5	5	5	5	5	5	4	4	5	3	5	4	6	5	5	5	3	4	3	4	4	3	5	5	5	2	4	3	2	2	3	2	5	4	2
5	5	5	5	5	1	1	1	5	1	1	7	1	7	1	1	1	1	1	7	4	7	7	7	7	7	7	7	1	1	1	6	6	1	1	1	6	1	1	6	1	1	6	1	1	1	1	6	1	6
5	5	5	5	4	3	3	2	4	4	7	7	7	4	5	4	7	6	7	6	5	6	7	5	7	7	7	7	6	5	4	3	4	4	3	3	1	5	6	6	4	3	2	5	6	5	4	6	4	5
5	5	5	5	5	2	2	1	1	3	5	5	5	4	4	4	5	6	7	4	4	4	3	3	2	6	6	6	2	3	2	3	3	3	3	4	6	6	1	3	4	4	3	4	3	3	4	4	4	2
5	5	5	5	5	3	2	2	3	3	4	4	4	4	4	5	7	7	7	5	5	5	4	4	4	6	7	7	6	5	4	4	5	4	2	3	5	6	2	4	4	3	3	4	3	3	3	4	4	3
4	2	2	4	1	2	2	2	4	2	6	5	6	5	6	5	6	6	7	4	4	4	5	5	5	7	7	7	1	1	1	1	1	2	4	2	5	3	2	1	1	1	1	1	4	1	1	1	1	1
5	5	5	5	5	2	2	1	2	4	6	6	6	4	5	4	6	4	7	4	4	2	4	4	5	6	6	6	6	6	5	1	1	1	1	1	1	5	1	4	4	6	5	5	4	4	4	4	4	4
3	3	4	4	4	2	1	1	4	1	4	2	5	5	6	4	5	7	7	2	2	2	6	6	5	6	6	5	4	4	2	2	2	2	2	4	5	4	5	3	3	2	2	2	2	1	4	4	2	1
5	5	5	5	5	4	4	2	5	3	7	4	5	7	7	7	7	7	7	5	6	4	6	5	4	6	7	7	2	1	3	1	1	1	1	4	5	2	1	4	2	3	5	1	4	1	1	4	3	3
5	5	5	5	5	3	2	1	3	3	4	4	6	6	6	4	5	5	5	5	4	4	5	4	4	4	5	5	3	3	1	3	1	1	1	1	3	1	4	4	3	1	4	1	3	1	2	4	2	3
5	5	5	5	5	3	3	2	5	3	7	6	5	7	7	7	6	6	5	7	6	6	6	5	5	6	4	5	1	1	1	6	1	6	1	4	3	1	1	1	2	1	6	1	6	1	6	1	1	1
5	4	5	5	5	1	1	1	3	3	4	2	1	4	5	4	7	7	7	4	4	5	4	4	4	6	6	6	6	3	4	6	5	3	5	6	6	6	5	6	1	4	1	1	1	1	1	6	3	4
5	3	5	4	3	5	5	5	5	5	7	2	1	1	4	5	1	1	1	5	2	2	2	2	2	2	2	2	4	2	1	1	1	4	1	1	6	1	5	3	2	1	4	2	2	4	1	5	2	5
5	4	5	5	5	5	2	1	5	5	5	6	7	7	5	5	6	7	7	5	5	3	4	5	5	6	7	7	6	6	5	4	6	6	3	2	6	4	1	6	6	6	1	5	5	5	2	6	4	5
5	5	5	5	5	4	4	3	4	3	6	6	4	7	7	7	7	7	7	6	4	4	7	7	7	7	7	7	2	2	5	3	5	4	4	3	3	2	2	1	5	5	1	3	5	5	3	4	5	5
5	5	5	5	5	1	4	2	4	1	6	4	3	6	5	6	7	7	7	4	3	3	6	6	6	6	6	6	5	5	5	4	6	4	2	1	2	5	6	6	2	5	3	6	1	2	1	1	6	2
3	2	4	4	4	4	3	1	2	5	6	1	2	5	3	4	5	7	7	7	4	4	4	5	4	4	7	4	4	4	3	6	2	1	6	4	1	6	6	6	6	6	6	6	5	6	4	1	6	6
5	5	5	5	5	3	3	3	4	4	6	6	6	5	5	6	5	6	6	5	6	5	5	5	4	5	6	6	4	3	5	5	2	5	2	3	2	2	4	4	4	3	3	5	2	2	2	2	2	5
5	5	5	5	5	2	2	5	3	2	5	5	2	4	4	4	7	7	7	5	7	4	4	4	4	7	7	7	3	1	2	6	1	5	1	4	3	1	1	1	1	4	1	1	1	1	1	4	2	3
5	5	5	5	5	4	3	2	1	3	5	4	4	4	4	4	5	5	5	7	7	7	5	4	4	7	7	5	4	4	1	1	4	4	1	1	1	3	6	1	3	4	1	4	5	4	4	1	6	1
5	5	5	5	5	2	2	1	2	5	5	6	5	4	5	4	5	5	5	5	5	5	5	5	5	5	5	5	5	2	1	1	1	5	1	1	1	1	1	4	3	2	1	1	1	1	1	1	1	3
5	5	5	5	5	2	2	1	2	2	7	6	5	6	5	4	6	6	6	7	5	7	5	5	4	7	7	4	4	3	3	4	3	5	3	2	4	1	1	2	2	2	2	4	1	1	1	6	2	1
5	4	5	5	4	2	2	1	4	5	6	6	6	6	6	6	6	6	6	6	6	6	6	6	6	5	5	5	5	5	5	1	1	4	2	2	1	4	1	5	5	5	1	5	5	3	3	1	4	1
5	5	5	5	5	3	3	1	3	3	6	7	4	7	7	7	7	7	4	5	5	4	5	5	5	6	6	4	4	6	3	4	1	1	1	1	5	1	1	4	3	1	4	1	2	1	2	5	1	1
3	3	5	5	4	3	4	2	4	3	4	4	4	5	4	4	2	5	3	4	4	5	5	5	4	4	4	5	3	2	2	2	2	2	2	2	4	3	1	5	4	1	5	2	6	3	3	4	3	1
5	5	5	5	5	3	1	5	5	5	5	6	7	5	5	5	7	7	5	6	6	6	5	4	5	6	7	6	5	4	4	6	1	1	1	1	1	1	1	2	3	4	1	1	1	1	1	4	1	1
5	5	5	5	5	3	2	1	3	3	5	3	5	6	5	5	5	5	5	6	3	1	6	3	6	7	6	7	5	5	2	5	5	1	1	4	6	4	6	5	5	5	2	5	2	5	2	6	6	2
5	5	5	5	5	5	5	5	5	5	7	7	7	7	7	7	7	7	7	5	6	7	5	4	4	7	7	7	1	1	1	1	1	1	1	1	1	1	1	3	4	4	2	3	4	2	2	2	2	2
5	5	5	5	5	3	4	1	3	3	7	7	7	7	7	7	7	7	7	7	7	7	7	7	7	7	7	7	2	2	2	2	2	2	2	2	2	2	2	5	5	5	6	5	6	3	4	3	3	4
5	4	5	5	4	2	3	3	4	3	6	1	2	7	7	4	7	7	7	6	5	6	4	5	2	5	6	6	3	5	1	1	1	6	6	2	6	1	2	5	5	3	4	3	2	2	1	6	1	4
5	4	5	4	5	2	2	2	4	4	5	4	6	5	5	6	6	6	4	7	3	7	7	7	7	7	7	6	2	1	1	1	1	2	1	1	2	3	3	4	4	3	2	5	4	1	4	5	4	3
4	5	5	5	5	2	5	1	4	5	5	5	5	2	5	5	7	7	7	6	7	6	6	6	6	6	6	6	3	2	1	1	1	4	1	1	1	3	1	2	1	1	1	4	1	1	1	1	1	1
5	4	5	4	5	1	1	1	1	2	6	6	6	4	1	4	7	7	1	1	1	1	1	1	1	5	5	5	6	6	6	1	6	6	6	6	6	6	5	6	6	6	6	6	1	1	4	6	6	1
5	5	5	5	5	2	2	1	1	1	7	6	4	4	5	4	7	7	7	6	5	4	1	6	5	7	7	7	5	3	4	6	2	5	1	3	6	4	6	4	4	2	1	1	1	1	1	4	1	6
5	5	5	5	5	1	1	3	1	1	5	5	6	4	5	4	6	6	7	7	7	4	4	4	4	6	7	7	5	3	1	6	4	2	4	3	5	1	2	6	5	5	5	5	5	4	4	4	5	3
5	5	5	5	5	5	2	1	2	4	6	4	2	4	4	4	6	6	6	6	5	4	5	5	4	6	6	6	5	2	2	1	4	2	2	2	1	2	1	5	4	4	3	4	3	2	2	1	2	1
5	5	5	5	5	2	2	1	5	5	6	5	5	5	6	6	4	3	2	7	7	7	6	7	7	4	4	5	2	4	1	6	1	4	1	3	1	2	1	1	2	1	1	1	5	1	1	1	2	1
5	5	5	5	5	1	1	2	2	3	6	6	5	5	5	4	6	7	7	4	5	5	4	4	5	6	6	6	1	1	1	1	1	1	1	1	1	1	1	5	3	4	2	3	6	2	1	1	2	1
5	5	5	4	4	5	3	2	3	2	5	5	4	6	5	5	6	6	6	5	5	1	5	4	4	5	5	4	3	3	4	1	1	4	3	3	4	2	4	3	3	3	2	3	3	2	4	2	2	3
5	5	5	5	5	4	4	3	4	5	5	6	6	5	5	4	6	6	6	6	6	6	4	4	4	5	5	5	3	2	2	2	1	2	1	2	2	1	1	3	3	2	4	1	4	1	1	1	1	1
5	5	5	5	5	2	3	2	3	2	5	6	4	4	4	5	5	5	4	5	5	4	4	4	5	6	5	5	4	3	4	4	4	5	2	3	4	3	2	5	5	4	3	4	5	3	3	5	3	3
4	3	4	4	1	2	2	3	2	1	6	6	5	3	2	3	6	5	4	4	5	4	4	3	4	5	4	5	1	1	1	1	1	1	1	1	1	1	1	3	1	1	1	1	6	1	1	3	1	5
5	4	5	5	3	2	1	2	4	2	5	4	3	6	4	4	5	6	6	4	4	4	4	4	4	6	6	6	4	1	1	6	3	6	4	3	2	2	4	4	4	3	5	4	5	3	3	1	3	5
4	5	5	5	5	4	2	2	4	2	4	6	5	4	5	4	6	6	6	5	4	1	4	4	4	5	5	5	4	5	3	3	4	4	1	2	6	4	5	4	4	3	3	4	4	4	4	4	4	3
5	5	5	5	5	4	3	3	4	2	5	2	6	6	6	6	6	6	6	2	2	1	7	5	6	6	6	6	2	3	1	1	1	1	1	1	1	1	1	4	3	1	1	1	1	1	2	1	1	3
5	5	5	5	5	3	2	1	5	5	7	7	7	7	7	7	7	7	7	4	7	5	4	4	7	7	7	7	3	3	3	3	3	3	3	3	3	3	3	5	5	5	3	1	1	1	4	5	4	5
1	1	1	1	1	1	1	1	1	1	1	1	1	1	1	1	1	1	1	4	4	4	4	4	4	4	4	4	1	1	1	1	1	1	1	1	1	1	1	3	3	3	3	3	3	3	3	3	3	3
5	5	5	5	5	4	3	4	5	2	5	6	5	6	6	5	5	5	5	6	4	4	6	6	5	5	6	4	1	1	1	1	1	1	1	1	1	1	1	1	1	1	1	1	1	1	1	1	1	1
5	5	5	5	5	4	2	1	3	2	7	7	7	7	7	7	7	7	7	7	7	7	7	7	7	6	7	6	1	1	1	1	1	1	1	1	1	1	1	1	1	1	6	1	6	1	1	1	1	1
5	5	5	5	5	2	1	1	3	4	5	6	4	4	3	4	7	7	5	7	7	7	7	7	7	7	7	7	4	5	3	6	2	3	2	6	6	5	1	6	6	6	6	6	6	6	6	6	6	6
5	5	5	5	5	5	4	2	2	5	6	5	5	4	5	5	5	5	5	5	6	4	5	5	5	6	7	6	3	2	1	1	3	4	1	2	1	2	2	3	3	1	4	3	4	2	2	4	2	3
3	4	4	4	5	4	3	2	3	3	5	5	5	5	5	5	5	5	5	7	7	7	5	5	5	5	5	6	3	3	3	3	3	3	2	2	2	2	2	4	3	2	2	2	2	2	2	2	2	2
5	5	5	5	5	2	2	2	4	4	7	7	6	5	5	6	7	7	7	6	5	4	3	3	6	7	7	6	6	4	6	6	6	4	4	6	1	6	6	6	6	6	6	6	6	6	6	3	6	6
5	5	5	5	4	1	2	1	5	2	4	4	4	4	4	4	4	4	4	4	4	4	4	4	4	4	4	4	4	4	1	4	4	4	4	4	4	4	1	6	6	6	1	6	1	1	4	6	5	4
5	5	5	5	5	3	2	2	5	5	6	6	6	6	6	5	5	7	7	6	6	7	6	5	6	7	6	5	4	3	2	6	4	5	2	2	5	3	1	5	4	4	6	4	5	5	4	5	4	5
5	5	5	5	5	5	2	1	5	3	4	5	5	4	5	6	4	7	7	5	5	5	5	6	5	6	4	5	1	1	1	1	1	1	1	1	1	1	1	4	3	3	3	1	3	3	3	3	2	1
5	5	5	5	5	4	2	1	4	1	7	7	7	7	7	7	7	7	7	7	7	7	7	7	7	7	7	7	4	3	1	1	1	1	1	1	5	4	2	4	4	1	1	1	1	1	1	1	1	1
5	5	5	4	4	3	4	2	3	2	7	7	7	7	7	7	7	7	7	6	6	6	6	6	6	6	6	6	6	6	6	6	6	6	6	6	6	6	6	6	6	6	6	6	6	6	6	1	6	3
5	5	5	5	5	5	3	2	4	2	6	6	4	4	4	3	7	6	5	5	5	5	4	4	4	4	4	4	6	4	5	1	2	1	1	1	4	6	1	6	5	6	5	3	3	3	3	2	5	1
5	5	5	5	5	4	2	2	5	3	6	6	6	6	5	5	7	7	7	7	7	7	7	7	7	7	7	7	4	2	2	1	2	1	1	1	6	4	1	2	3	3	4	1	1	1	1	5	1	2
5	5	5	5	4	3	5	1	1	1	7	7	7	7	7	7	7	7	7	7	7	7	7	7	7	7	7	7	3	2	1	6	1	6	1	6	1	1	1	6	6	6	6	6	6	1	6	6	6	1
5	5	5	5	5	2	3	1	3	2	7	7	7	4	4	3	5	6	5	7	7	7	7	6	7	7	7	7	4	3	3	5	1	3	3	1	4	2	1	3	2	2	1	1	1	1	1	1	1	1
3	3	3	3	3	3	1	1	3	2	1	4	1	1	1	1	2	2	2	4	2	1	1	1	1	1	1	1	6	6	3	2	5	2	3	1	3	4	6	2	5	3	2	2	2	2	1	3	1	1
5	3	5	4	3	2	1	2	3	3	5	5	4	2	2	4	5	5	5	4	4	4	4	4	4	4	4	4	6	6	5	6	6	4	3	1	5	5	4	6	6	6	6	6	6	6	3	6	6	3
5	5	5	5	4	2	2	1	4	3	6	5	4	6	7	7	7	7	4	5	5	5	5	5	5	5	5	6	6	5	3	4	1	1	1	6	6	6	5	4	6	2	4	1	1	1	1	6	3	3
5	5	5	5	5	2	2	1	1	3	7	7	7	6	6	5	7	7	7	7	7	7	7	7	7	7	7	7	5	4	3	1	1	1	1	2	4	1	3	3	2	1	3	1	1	1	1	4	2	1
5	3	5	5	5	2	2	2	3	4	7	7	6	6	6	6	6	6	6	4	4	4	4	4	4	7	4	4	6	5	4	1	6	4	2	4	6	6	5	6	6	4	4	6	4	6	4	6	4	6
5	5	5	5	5	2	3	3	4	1	6	6	6	6	6	6	6	7	7	5	6	4	6	6	6	7	7	7	6	5	3	4	1	1	1	6	6	6	5	2	4	1	1	1	2	1	2	1	1	1
5	4	5	5	4	4	2	1	1	4	4	4	4	4	4	4	4	4	4	6	6	5	5	4	4	1	6	5	1	1	1	1	1	1	1	1	1	1	1	5	4	2	3	2	5	4	3	5	4	1
5	4	5	5	5	4	4	3	3	4	5	5	5	5	5	5	5	5	5	2	2	5	5	5	5	5	6	6	4	4	3	2	1	1	1	1	1	3	3	5	4	3	2	1	2	2	2	1	1	1
5	5	5	5	5	3	2	1	3	3	5	4	7	4	4	3	5	6	7	5	6	4	5	4	4	5	5	5	5	2	2	5	1	1	1	1	6	4	3	4	2	1	1	1	1	1	1	6	1	5
5	5	5	5	5	2	2	2	3	4	5	7	6	5	5	4	6	6	7	5	5	4	5	5	4	5	5	4	4	4	3	6	2	2	1	3	4	3	4	2	2	2	2	2	2	2	2	2	2	2
3	5	5	5	4	2	2	1	2	3	3	1	1	4	5	5	4	5	6	7	4	4	4	4	4	6	7	7	4	1	2	1	3	1	1	1	2	1	6	1	1	1	1	1	1	1	1	1	1	1
5	4	5	4	4	3	3	2	3	3	5	5	5	5	5	5	5	5	5	7	4	3	4	4	4	6	6	4	3	3	3	3	3	3	3	3	3	3	3	4	6	1	1	1	1	1	1	1	1	1
5	4	5	5	5	3	1	1	3	3	7	7	6	5	4	3	5	6	6	4	3	2	2	2	2	2	2	2	6	6	6	5	5	5	4	5	6	5	5	6	6	5	4	4	5	4	4	6	4	4
5	5	5	5	5	4	5	3	5	5	4	4	3	5	5	5	5	5	4	4	4	5	4	5	5	4	5	6	4	4	1	1	6	1	3	1	1	1	1	3	1	2	2	2	3	2	2	3	2	3
5	5	5	5	5	2	2	1	4	4	4	5	5	5	4	4	5	5	4	4	4	4	4	4	4	4	4	4	4	1	1	5	2	1	2	1	4	1	1	2	2	4	4	4	5	1	4	3	4	3
3	3	3	4	3	2	2	3	2	2	4	4	3	4	2	4	3	3	3	4	4	4	4	4	4	4	4	4	3	4	4	6	4	5	3	3	5	5	5	5	5	5	5	5	4	4	3	6	5	3
5	4	5	5	4	2	3	2	2	2	5	5	5	5	5	5	5	4	4	5	5	5	5	5	5	5	5	5	3	2	2	3	1	2	1	2	2	1	2	3	1	1	1	1	1	1	1	1	1	1
5	5	5	5	5	4	1	2	3	3	6	6	6	6	4	4	7	7	7	6	6	6	6	6	6	6	6	6	4	4	2	4	2	5	2	2	4	3	3	4	4	4	4	4	4	4	4	4	4	4
5	3	5	4	5	2	1	2	2	2	5	3	3	7	3	5	6	7	7	5	5	5	5	5	5	5	7	7	6	2	4	6	5	5	2	4	6	5	2	6	6	6	3	6	6	6	4	4	3	5
5	5	5	5	5	2	1	2	2	1	4	5	5	5	4	4	5	7	6	6	6	6	5	6	6	6	6	6	4	4	4	4	3	5	3	4	3	3	3	4	4	4	4	2	3	1	2	4	2	1
5	5	5	5	4	4	2	2	4	2	6	6	6	6	6	6	6	6	6	7	7	7	7	7	7	7	7	7	4	4	4	4	4	4	4	4	4	4	4	4	4	4	4	4	4	4	4	4	4	4
5	5	5	5	5	1	2	3	5	2	5	5	5	5	5	5	5	5	5	6	6	6	6	6	4	7	6	7	1	1	1	1	1	6	1	1	1	1	1	1	1	1	1	1	1	1	1	1	1	1
5	5	5	5	5	2	1	1	1	2	6	7	7	5	6	6	7	7	6	7	7	6	5	4	4	7	7	5	3	5	3	4	2	5	3	6	6	2	5	4	4	2	3	3	2	2	2	3	2	2
5	5	5	5	5	5	4	1	5	3	7	7	7	7	7	6	6	6	6	4	4	4	4	4	4	4	4	4	6	6	4	6	1	6	1	6	4	4	4	5	4	4	4	4	4	4	4	4	4	4
5	5	5	3	4	5	3	3	3	3	6	1	4	4	4	4	6	6	6	5	5	5	5	5	5	5	5	5	5	5	5	2	5	5	5	5	2	5	5	4	4	3	2	4	2	1	1	1	1	1
5	5	5	5	5	2	3	1	3	2	6	4	5	4	4	5	6	7	7	5	5	5	5	5	5	5	5	5	4	4	3	4	1	5	2	4	1	3	2	2	1	1	1	1	1	1	1	1	1	1
5	5	5	4	5	2	1	2	1	2	7	5	3	6	4	5	6	7	6	6	5	3	6	4	4	7	7	5	4	4	2	1	4	3	1	2	1	2	1	5	5	6	4	2	3	1	2	1	2	4
3	3	3	3	3	3	3	1	3	2	5	4	5	3	3	3	3	3	3	4	7	2	1	1	1	2	2	2	4	6	2	2	2	4	4	3	2	2	2	5	5	4	1	3	4	3	4	1	4	1
5	5	5	5	5	4	3	3	4	3	6	6	7	6	5	5	7	6	6	6	6	6	6	6	6	7	6	6	4	3	2	3	2	6	3	4	4	3	4	1	1	1	1	2	2	1	2	1	2	2
5	4	5	4	4	3	3	2	4	3	6	6	6	6	5	5	6	7	6	3	3	4	4	4	4	4	4	4	4	4	4	4	5	5	5	4	6	5	6	6	4	2	2	2	2	4	4	4	2	3
5	5	5	5	5	3	3	3	4	4	6	6	6	6	5	5	6	7	6	6	6	6	6	6	6	5	6	5	4	3	2	4	2	5	2	3	4	3	4	2	2	2	4	2	3	1	2	2	3	2
5	5	5	5	5	2	5	3	5	5	7	7	4	6	7	6	7	7	6	7	7	3	5	6	6	6	7	7	1	1	6	1	6	1	1	1	1	1	1	2	2	1	4	1	1	1	1	1	1	1
5	5	5	5	5	4	4	1	4	2	6	6	4	6	6	6	5	6	5	4	5	7	4	4	4	6	5	4	4	2	1	5	1	1	2	2	5	3	2	4	2	2	1	1	6	1	4	5	1	3
5	5	5	5	5	2	2	3	2	1	4	4	3	5	5	6	6	5	5	2	2	2	3	1	2	2	2	1	2	1	1	1	1	1	1	1	2	2	2	3	2	3	3	3	2	2	1	1	1	1
5	5	5	5	5	5	5	3	4	5	5	7	6	5	4	4	5	5	5	7	3	5	4	7	4	5	5	4	4	3	2	4	4	3	1	1	5	2	4	3	5	3	1	4	1	1	1	5	4	4
3	4	5	5	5	1	2	1	3	2	4	7	4	5	3	4	6	7	6	5	4	5	5	4	4	6	6	6	2	3	2	4	1	2	1	4	6	2	2	2	2	2	5	2	4	1	2	5	2	1
5	5	5	5	5	3	2	3	5	3	4	4	3	4	4	4	7	7	7	4	6	4	2	4	4	5	5	5	3	1	1	6	2	6	1	6	4	1	1	3	3	2	4	3	6	2	4	1	1	3
5	5	5	5	5	1	2	3	5	4	7	7	7	7	7	7	7	7	7	7	7	7	7	7	7	7	7	7	4	4	3	6	4	6	1	6	6	4	3	4	3	3	3	3	3	3	3	3	3	4
5	5	5	5	5	2	2	1	3	2	5	6	5	3	4	5	6	2	7	7	7	7	7	7	7	7	7	7	1	1	1	6	1	6	1	4	1	2	1	1	1	1	1	1	1	1	1	1	1	1
5	4	5	4	4	5	2	2	2	2	5	5	5	6	4	6	7	7	7	5	5	5	5	5	5	5	5	5	5	4	5	3	3	2	3	4	4	4	2	6	5	5	3	4	4	3	4	4	5	3
5	5	5	5	5	5	2	2	3	4	7	6	5	3	4	5	6	6	6	5	5	5	5	5	5	5	5	5	3	2	2	6	1	5	1	5	1	2	4	3	2	2	6	1	5	1	5	5	5	4
5	4	5	5	5	2	2	2	4	1	5	5	3	4	4	4	3	6	6	5	6	7	5	4	3	4	2	5	5	5	5	5	3	2	2	2	2	5	5	4	4	3	4	4	5	4	3	4	4	4
5	5	5	5	5	1	1	1	1	3	4	4	3	5	5	4	4	3	4	5	4	5	5	4	4	5	5	4	6	3	4	6	1	1	1	4	1	4	1	4	4	3	6	1	4	1	4	1	3	1
5	5	5	5	5	4	2	1	4	3	5	6	4	3	4	4	7	7	7	4	3	4	5	5	4	6	7	7	4	4	3	2	2	3	2	3	4	3	1	4	4	2	4	2	4	3	4	4	3	3
4	4	5	3	3	1	2	1	2	4	6	6	6	5	5	5	7	7	7	3	3	3	4	4	4	7	7	7	6	6	6	1	5	6	1	1	6	6	1	6	6	6	2	6	6	6	6	2	6	5
5	5	5	5	5	1	2	1	4	1	5	3	5	6	5	5	6	6	6	1	1	1	5	5	5	7	7	7	6	3	5	6	1	6	1	4	1	1	1	1	1	1	6	1	6	1	1	1	3	1
5	5	5	5	5	2	3	2	5	2	7	7	7	7	6	6	5	5	7	5	5	7	7	7	7	7	7	5	4	2	1	1	1	1	1	1	4	1	1	1	1	1	1	1	1	1	1	1	1	1
5	5	5	5	5	2	3	3	3	3	5	5	5	6	5	5	6	6	6	5	5	5	4	4	4	5	5	4	3	2	2	4	2	4	2	2	2	2	4	5	3	3	4	3	4	2	4	5	3	4
5	5	5	5	2	3	3	2	3	3	4	4	4	4	4	4	4	4	4	4	4	4	4	4	4	4	4	4	1	1	1	1	1	1	1	1	1	1	4	3	1	1	1	1	1	1	1	1	1	1
5	5	5	5	5	5	3	1	5	3	6	7	7	6	6	6	7	7	6	7	7	7	6	6	6	7	7	7	4	3	1	4	3	3	1	1	1	2	1	4	3	3	5	4	5	1	2	2	3	3
5	5	5	5	4	2	1	3	2	1	6	5	5	5	4	4	7	7	7	4	5	4	4	5	6	7	7	7	5	2	2	4	5	4	2	2	4	4	6	2	4	3	3	2	2	2	2	4	4	4
5	5	5	5	4	2	2	1	4	4	6	4	4	4	4	4	5	6	7	4	4	4	4	6	5	6	7	7	4	6	5	5	4	4	2	4	1	5	5	6	5	5	5	5	6	1	5	1	4	6
5	4	5	5	3	3	4	5	5	5	4	6	5	5	6	7	7	7	7	7	7	7	5	4	4	7	4	7	5	3	4	2	2	2	4	2	1	4	4	6	6	1	1	1	1	1	1	3	1	1
5	4	5	5	4	4	3	2	3	3	4	3	4	4	3	5	2	5	4	4	4	4	4	4	4	4	4	4	4	5	3	3	3	3	2	2	3	2	4	4	4	4	4	4	4	4	4	4	3	3
5	5	5	5	4	1	1	1	4	4	4	3	5	5	3	5	7	7	3	4	4	5	5	5	5	5	5	5	5	4	5	5	4	4	4	5	2	5	5	4	4	4	2	4	5	3	3	4	4	4
5	5	5	5	5	2	2	1	2	2	5	2	2	4	4	4	6	7	7	5	5	4	4	5	5	5	4	5	6	6	6	6	6	5	3	4	4	5	5	4	4	3	4	3	3	3	3	3	4	3
5	4	5	3	5	2	2	2	2	3	5	5	5	5	4	4	5	4	5	1	1	1	1	1	5	3	3	4	5	6	5	1	5	5	5	3	1	6	6	6	1	6	6	6	1	1	1	6	6	6
4	5	5	5	5	3	3	2	4	2	6	7	7	5	4	6	7	7	7	6	6	6	6	5	5	6	6	6	2	3	3	6	2	6	1	2	4	2	2	4	3	2	5	4	4	3	3	4	3	3
5	5	5	5	5	2	2	1	4	1	6	6	5	6	6	6	7	7	6	7	7	7	7	7	7	7	7	7	4	4	4	2	1	1	3	4	1	3	2	5	4	3	4	4	2	2	2	2	2	2
5	4	5	5	4	1	3	5	2	5	7	6	6	6	7	5	7	7	7	7	7	7	7	7	7	7	7	7	4	1	4	6	1	6	1	3	1	4	1	1	1	1	1	1	5	1	2	2	2	1
5	5	5	5	5	2	2	1	4	5	7	6	4	6	6	5	7	7	6	6	6	6	6	6	6	6	6	6	6	5	2	1	5	4	1	2	3	5	6	5	5	3	3	3	3	3	3	3	3	3
5	5	5	5	5	1	2	2	3	1	6	7	7	6	6	6	7	7	7	5	5	5	4	4	5	5	5	4	4	4	1	6	1	6	1	1	1	3	2	1	2	1	1	1	1	1	1	1	1	5
5	4	5	5	5	2	2	2	4	3	4	2	5	5	5	5	5	5	5	4	4	4	4	4	4	4	4	4	4	2	2	4	2	2	2	2	2	2	4	4	2	1	1	1	1	1	1	1	1	1
5	5	5	5	5	4	2	5	5	1	7	7	7	7	7	7	7	7	7	7	7	7	7	7	7	7	7	7	1	1	1	6	1	6	1	1	1	1	1	1	1	1	1	1	1	1	1	1	1	1
2	5	5	5	5	2	2	2	2	2	6	6	6	2	2	6	6	6	6	7	7	7	7	7	7	7	7	7	5	4	4	4	4	2	2	2	2	2	2	6	6	6	6	6	6	1	1	1	1	1
5	5	5	5	5	4	1	1	2	1	7	7	7	7	7	7	7	7	7	7	7	4	4	4	5	7	7	7	6	5	3	3	2	6	4	3	5	5	1	6	6	3	4	6	6	4	5	6	6	6
5	5	5	5	5	4	3	1	5	1	7	7	7	7	7	7	7	7	7	7	7	7	7	7	7	7	7	7	1	2	1	6	1	6	1	1	1	1	1	1	1	1	1	1	1	1	1	1	1	1
5	5	5	5	5	3	3	1	3	2	6	5	6	5	4	4	5	5	5	7	6	5	5	4	4	5	6	6	5	4	3	4	3	4	3	4	3	4	3	4	4	3	5	3	5	4	4	4	3	3
5	4	5	5	5	3	4	3	4	3	5	3	3	3	4	4	4	5	5	5	5	5	5	5	5	5	5	5	6	5	4	1	4	1	2	1	6	6	6	6	5	6	1	4	3	3	4	6	6	6
5	5	5	5	5	4	4	3	4	3	5	5	4	3	3	3	5	5	5	4	3	3	3	5	5	5	5	4	5	5	2	5	4	4	5	4	2	2	4	4	5	5	4	4	4	3	3	2	3	3
5	3	5	5	3	3	3	1	1	1	4	4	1	4	3	4	3	4	5	1	1	1	1	1	1	1	1	1	3	3	3	4	3	4	3	4	3	3	2	1	1	1	6	1	6	6	6	6	1	6
5	5	5	5	5	5	4	1	4	3	4	4	6	4	4	4	5	5	5	4	4	3	4	4	4	5	5	5	3	5	4	5	3	1	1	3	4	3	1	5	4	3	3	3	2	2	2	3	3	2
5	5	5	5	5	3	3	3	5	5	6	6	6	5	5	6	6	6	6	5	5	5	5	5	5	5	5	5	4	3	3	4	3	2	4	1	1	3	3	4	3	3	3	1	3	3	4	3	3	3
5	5	5	5	5	2	3	1	2	5	6	7	5	7	7	6	5	5	6	6	6	7	7	7	7	7	7	5	1	1	1	1	1	1	1	1	1	1	4	1	1	1	1	1	1	1	1	1	1	2
5	5	5	5	5	5	1	1	2	4	7	7	7	7	7	7	7	7	7	5	5	5	5	5	5	5	5	5	6	4	5	1	1	1	6	3	6	6	1	6	1	5	1	1	1	1	5	6	5	5
5	2	5	4	2	5	1	1	2	1	5	6	4	3	4	5	6	6	6	5	5	5	4	4	5	5	5	5	6	3	5	4	6	1	1	1	6	1	4	6	4	4	4	3	1	1	1	6	3	4
5	3	5	4	3	5	5	2	3	4	4	4	4	4	4	4	5	5	4	5	5	5	4	4	4	4	5	4	4	5	1	5	3	4	3	4	4	3	3	4	3	3	3	3	4	3	3	3	3	3
5	5	5	5	5	3	3	3	3	1	4	5	4	4	5	4	5	5	6	5	4	4	4	5	6	6	4	5	4	3	3	6	1	4	4	5	5	4	1	3	3	1	6	3	1	3	3	3	3	3
4	3	5	4	3	3	2	2	2	2	6	5	4	6	5	5	6	5	6	6	6	4	5	5	5	6	6	5	4	4	3	6	4	5	4	5	4	4	5	4	4	2	5	6	3	4	3	3	3	2
5	5	5	5	5	3	1	1	1	3	4	4	4	4	4	4	4	4	4	7	7	7	7	7	7	7	7	7	4	4	4	4	4	4	4	4	4	4	4	4	4	4	6	1	6	1	6	4	1	6
5	3	5	5	3	2	2	1	5	3	7	7	4	5	6	6	7	7	6	6	3	3	5	3	4	3	6	7	5	5	2	6	5	6	6	6	6	5	6	4	4	3	3	2	2	4	4	4	4	6
5	3	5	5	3	1	1	1	4	2	5	5	5	5	5	7	5	5	4	7	4	4	4	4	4	4	7	7	6	6	4	4	4	4	4	4	4	4	4	6	6	6	4	1	1	4	4	3	6	1
5	5	5	4	3	3	1	1	3	2	7	1	1	7	7	4	4	4	4	4	4	1	1	1	1	1	1	1	6	6	6	6	1	1	1	1	6	3	1	6	6	6	1	1	1	1	6	6	6	1
5	4	5	3	2	1	1	1	1	2	7	7	7	7	7	7	7	7	7	4	4	4	4	4	4	4	4	4	6	6	6	6	6	6	1	3	6	3	6	6	6	6	1	1	6	6	1	6	6	6
5	3	5	5	3	3	1	1	4	1	4	4	4	4	4	4	4	4	4	4	4	4	4	4	4	4	4	4	4	4	4	4	4	4	4	4	4	4	4	1	1	1	1	1	1	1	1	1	1	1
3	4	4	4	5	1	1	1	3	1	4	6	2	4	3	4	7	7	7	4	4	2	2	1	3	6	7	7	6	6	6	6	6	6	6	6	6	6	6	6	6	6	6	6	5	4	4	6	6	6
5	5	5	5	5	1	1	1	1	4	1	7	7	7	7	7	7	7	7	1	1	1	1	1	1	1	1	1	6	6	6	6	6	6	6	6	6	6	6	6	6	6	6	6	6	6	6	6	6	6
5	5	5	5	4	2	2	1	4	5	6	6	7	5	6	6	6	6	6	5	2	2	4	4	4	4	4	5	6	5	4	2	6	6	4	5	5	6	4	4	4	4	2	4	2	4	2	4	4	4
5	4	5	3	4	5	2	5	2	1	7	7	7	7	7	7	7	7	7	6	5	7	6	5	5	7	6	6	5	3	3	6	4	6	1	2	1	4	1	5	5	5	5	5	5	5	5	5	5	5
4	3	5	2	5	1	1	1	1	1	7	7	7	7	7	7	7	7	7	6	6	6	6	6	6	6	6	6	1	1	1	1	1	1	1	1	1	1	1	3	3	3	3	3	3	3	3	3	3	3
5	5	5	5	5	3	2	1	5	5	5	7	6	7	7	4	4	7	4	4	4	4	4	4	4	4	4	4	4	6	4	2	6	1	3	6	6	6	1	3	3	3	4	4	6	4	5	4	4	3
5	5	5	5	5	3	4	4	5	3	4	4	5	4	4	4	4	5	4	5	5	5	4	4	4	4	5	4	4	4	3	3	3	3	3	3	4	3	3	4	3	3	3	3	4	3	3	3	3	3
3	3	3	3	3	1	1	1	1	3	1	1	1	1	1	1	7	7	7	1	1	1	1	1	1	1	1	1	6	6	1	1	1	1	1	1	6	3	6	5	2	1	1	1	1	1	1	1	1	1
3	4	5	5	5	2	3	3	3	4	5	5	5	4	4	4	5	5	5	4	4	4	4	4	4	4	4	4	4	3	2	2	2	2	2	2	3	2	2	4	3	3	1	4	3	2	2	3	3	3
5	5	5	5	5	2	1	1	2	1	5	4	4	4	4	4	5	5	6	7	7	7	5	4	4	7	7	6	3	3	3	3	1	1	1	1	1	1	4	2	2	2	2	2	4	1	2	2	2	2
5	4	5	5	3	2	1	1	4	2	5	4	4	4	2	2	6	6	6	3	3	3	3	3	3	3	3	3	5	5	1	1	2	5	3	4	3	2	3	5	3	3	3	3	4	4	4	4	4	4
5	5	5	5	5	4	2	2	5	5	6	6	6	6	6	6	6	6	6	5	5	5	5	5	5	5	5	5	1	5	1	5	1	6	1	6	6	1	4	4	4	4	3	4	3	3	3	3	3	3
5	5	5	5	4	4	4	2	3	3	7	7	5	7	5	6	7	7	7	5	4	4	4	4	4	6	4	4	5	3	2	6	3	3	2	4	4	4	4	4	4	4	4	4	4	3	3	4	4	4
5	4	5	4	4	4	2	2	5	3	4	5	4	5	5	4	7	4	5	4	4	4	4	4	4	4	4	4	4	2	2	1	1	1	1	2	1	2	1	4	4	4	4	4	4	4	4	4	4	4
5	4	5	5	5	2	2	4	4	5	5	4	6	5	5	5	7	6	6	7	7	7	7	7	7	7	7	7	4	2	2	1	1	1	1	2	1	2	1	2	2	2	2	2	2	2	2	2	2	2
5	5	5	5	5	2	2	2	5	2	6	7	7	4	4	5	6	7	7	4	6	7	4	4	4	6	7	7	4	4	4	5	3	5	3	5	5	4	3	4	3	1	4	2	5	3	3	1	3	4
5	5	5	5	5	3	3	3	3	3	5	5	4	6	4	4	7	7	7	6	4	3	2	6	6	7	7	7	2	2	1	4	1	1	1	3	4	2	5	6	3	3	5	3	5	3	5	5	3	5
5	5	5	5	4	3	3	1	4	1	6	4	2	4	6	5	7	7	6	6	4	4	5	5	5	6	7	7	5	5	2	1	1	2	2	2	3	3	4	3	3	2	5	5	1	1	1	5	1	2
5	4	5	5	5	3	3	1	3	2	4	4	4	3	3	4	4	4	3	4	6	5	3	3	4	3	4	5	5	5	5	2	5	5	5	5	5	5	2	1	1	1	1	1	1	1	1	1	1	1
5	2	5	5	5	1	3	1	2	2	7	3	3	5	6	5	7	7	6	7	1	1	1	1	1	7	7	4	4	2	3	5	1	1	1	6	1	3	1	4	3	2	1	2	3	4	5	6	5	4
5	5	5	5	4	1	4	1	5	5	7	6	7	7	7	7	7	7	7	7	3	5	6	5	4	7	7	6	4	2	1	1	1	1	1	1	5	3	1	5	3	4	2	1	3	3	2	5	4	2
5	4	5	5	4	2	2	1	3	3	5	5	5	5	4	4	4	4	4	1	1	1	1	1	1	1	1	1	2	2	2	6	1	4	1	1	2	1	2	1	1	1	1	1	1	1	1	1	1	1
5	5	5	5	4	2	1	1	3	2	7	7	7	7	7	7	7	7	7	4	4	4	4	4	4	4	4	4	4	4	4	4	4	4	1	1	1	1	1	5	5	5	5	5	5	5	5	5	5	5
5	4	5	4	4	1	2	1	3	2	5	6	7	5	5	5	6	6	6	5	4	5	5	5	4	6	6	4	3	2	1	6	2	5	1	4	5	3	3	4	4	3	5	3	3	3	3	4	3	3
5	5	5	5	5	3	3	1	5	1	7	7	7	7	7	7	7	7	7	4	4	4	4	4	4	4	4	4	6	6	1	5	3	5	2	3	1	6	3	3	1	3	1	6	1	1	1	1	1	1
5	5	5	5	5	1	1	3	5	1	7	7	7	7	7	7	7	7	4	6	6	6	6	6	6	6	6	5	2	1	1	1	1	1	1	1	1	1	1	4	1	1	1	1	1	1	1	1	1	1
5	5	5	5	5	3	3	1	5	5	5	6	6	6	5	5	5	5	5	4	4	4	4	4	4	4	4	4	3	4	3	3	4	4	3	3	3	3	3	3	3	3	3	3	3	3	3	3	3	3
5	5	5	5	5	2	1	1	1	1	7	7	7	4	6	4	7	7	7	6	6	4	3	3	5	7	7	5	5	3	5	6	5	6	5	6	1	4	6	5	5	5	5	5	5	5	5	5	5	5
5	5	5	5	5	5	3	3	5	5	4	2	3	3	4	4	5	6	4	4	4	4	4	4	4	4	4	4	3	4	1	6	1	1	3	5	1	1	1	4	4	4	4	4	4	4	4	4	4	4
5	5	5	5	4	1	1	2	5	2	7	7	7	7	7	7	7	7	7	7	7	7	7	7	7	7	7	7	6	6	5	6	6	6	6	6	6	6	6	6	6	6	6	6	6	6	5	6	5	6
5	4	5	3	4	2	1	3	4	2	7	7	6	5	4	4	6	6	7	7	4	2	5	5	6	7	7	7	5	4	2	6	2	4	2	2	6	3	5	4	5	3	1	1	3	2	4	6	4	1
4	4	5	5	1	1	1	4	5	1	7	7	7	7	7	7	7	7	7	6	6	6	6	6	6	6	6	6	5	3	3	5	3	5	3	3	3	3	3	4	4	4	4	4	4	4	4	4	4	4
5	5	5	5	4	3	2	3	4	2	5	6	4	4	4	5	7	7	6	5	6	5	5	5	6	5	6	5	6	6	6	5	2	1	1	2	1	2	1	5	5	5	6	4	6	6	3	4	4	4
5	5	5	5	5	5	2	1	5	2	6	5	6	4	3	6	7	7	7	7	7	7	7	7	6	7	7	7	2	5	1	6	6	6	1	6	1	2	1	3	4	4	4	4	5	4	4	4	4	5
5	5	5	5	5	3	3	5	3	4	6	6	4	5	5	5	5	5	5	4	4	4	4	4	4	4	4	4	4	4	3	3	3	3	3	3	4	3	3	6	6	6	3	6	1	1	1	6	6	6
5	5	5	5	5	4	3	2	3	1	5	5	6	7	6	4	5	2	7	6	6	5	6	7	6	5	6	6	6	6	6	5	6	1	1	1	4	6	6	6	4	6	1	1	1	1	1	4	1	1
4	5	4	5	5	4	3	3	3	3	5	4	5	4	4	4	5	5	5	5	5	5	4	4	4	6	6	6	3	3	3	3	3	3	3	3	4	3	3	4	4	4	2	4	3	3	3	4	4	3
4	2	4	4	4	3	1	1	4	2	2	4	1	3	4	4	6	6	6	5	4	3	4	4	4	5	6	6	5	5	2	1	2	1	1	1	4	4	3	6	5	3	3	4	3	2	2	2	5	4
5	5	5	5	5	5	5	1	5	5	7	7	7	7	7	7	7	7	7	5	5	5	5	5	5	5	5	5	4	2	1	6	1	6	1	1	6	1	4	2	2	2	5	2	2	2	2	4	2	4
5	5	5	5	5	1	1	1	1	1	6	7	7	6	5	4	7	7	6	7	7	7	7	7	7	7	7	7	5	1	1	6	1	1	1	1	4	4	5	5	1	1	6	1	3	1	3	3	1	1
5	5	5	5	5	5	5	5	5	1	7	7	7	7	7	4	7	7	7	7	7	7	7	7	7	7	7	7	1	1	1	6	6	6	6	6	6	6	6	6	6	6	6	6	6	6	6	6	6	6
5	5	5	5	5	5	1	1	4	1	7	7	7	7	7	7	7	7	7	7	7	7	7	7	7	7	7	1	2	2	1	6	1	6	1	3	1	1	1	1	1	1	1	6	1	1	1	1	1	1
5	5	5	5	5	5	3	2	4	3	7	4	5	7	6	5	7	7	7	7	7	7	4	4	4	5	5	5	1	1	1	1	1	1	1	1	1	1	1	1	1	1	1	1	1	1	1	1	1	1
5	5	5	5	5	2	3	3	5	2	5	4	5	5	5	5	5	7	7	6	6	6	6	6	6	6	7	7	5	6	5	6	5	6	3	3	6	6	5	4	4	2	1	1	1	1	1	5	4	3
[truncated: 5 more columns]
